# Supplementary material for: Genome-wide identification, phylogenetic and expression pattern analysis of GATA family genes in Brassica napus
Source: BMC Plant Biol. 2020 Dec 4;20:543. doi: 10.1186/s12870-020-02752-2 (PMC7716463; doi:10.1186/s12870-020-02752-2)
Supplement: Supplementary file 1 — Additional file 1: Table S1. The information of the GATA genes in A. thaliana. Table S2. Characteristics of the GATA genes in B. napus. Table S3. The list of 96 GATA genes identified in B. napus. Table S4. Conserved amino acid motifs and annotation of the GATA genes in B. napus. Table S5. Syntenic blocks of the GATA genes in B. napus. Table S6. One-to-one orthologous relationships of the GATA genes between B. napus and A. thaliana. Table S7. The expression profiles (log2-based values) of the GATA genes in different tissues of B. napus. Table S8. The expression profiles (ratio to control values) of the GATA genes in B. napus under abiotic stresses. Table S9. SNPs of the GATA genes identified in 300 core collections of rapeseed germplasm. Table S10. Genetic diversity of 300 core collections of rapeseed germplasm. [file 12870_2020_2752_MOESM1_ESM.xlsx]

## Sheet: S1
Table S1 The information of the GATA genes in A. thaliana.
Subfamily	Gene ID	Sequence Type	Sequences
I	AT1G08000.1	CDS	ATGAATTGGTTACCTGAAGCTGAAGCTGAGGAGCACTTGAAAGGTATTCTCTCTGGTGATTTCTTTGATGGTCTCACCAATCACCTTGATTGCCCACTTGAAGACATCGATTCCACCAATGGTGAGGGAGATTGGGTCGCCAGGTTTCAAGACCTTGAGCCTCCTCCCTTGGATATGTTCCCTGCTTTGCCTTCTGACCTCACCTCTTGTCCCAAGGGCGCCGCTCGTGTGCGGATTCCCAACAACATGATTCCTGCTTTGAAGCAGTCCTGTTCTTCTGAAGCCTTGTCCGGCATTAATAGCACTCCCCACCAATCTTCAGCTCCTCCTGATATCAAAGTTTCATATCTATTTCAGTCTCTAACTCCAGTGTCAGTTCTCGAGAACAGTTATGGTTCT…
	AT1g08000.1	Protein	MNWLPEAEAEEHLKGILSGDFFDGLTNHLDCPLEDIDSTNGEGDWVARFQDLEPPPLDMFPALPSDLTSCPKGAARVRIPNNMIPALKQSCSSEALSGINSTPHQSSAPPDIKVSYLFQSLTPVSVLENSYGSLSTQNSGSQRLAFPVKGMRSKRRRPTTVRLSYLFPFEPRKSTPGESVTEGYYSSEQHAKKKRKIHLITHTESSTLESSKSDGIVRICTHCETITTPQWRQGPSGPKTLCNACGVRFKSGRLVPEYRPASSPTFIPSVHSNSHRKIIEMRKKDDEFDTSMIRSDIQKVKQGRKKMV
	AT1g08000.1	GATA_Domain	CTHCETITTPQWRQGPSGPKTLCNACGVRFKSGR
I	AT1G08010.1	CDS	ATGAATTGGTTACCTGAAGCTGAAGCTGAGGATGACTTCAAAGGTCTTCTCTCTGGTGATTTCTTTGATGATCTCATCAATCACCTTGACGTCCCTCTTGATGACATTGATACCACCAATGGTGAAGGAGATTGGGTTGACAGGTTTCAAGACCTTGAGCCTCCTCCCATGGATATGTTCCCCACTTTGCCTTCTGACCTCACCTCTTGCGGCTCTGGCATGGCCAAGGCCCCTCGTGTGGATATTCAAAGGAACATTCCTGCTTTGAAACAGTCCTATTCTTCTGAAGCCTTGTCCAGCACTCTCCACCAATCTTCAGCTCCTCCTGAAATCAAAGTTTCGAAACTATTTCAGTCTTTAAGTCCAGTGTCAGTTCTCGAGAACAGTTATGGTTCTCTC…
	AT1g08010.1	Protein	MNWLPEAEAEDDFKGLLSGDFFDDLINHLDVPLDDIDTTNGEGDWVDRFQDLEPPPMDMFPTLPSDLTSCGSGMAKAPRVDIQRNIPALKQSYSSEALSSTLHQSSAPPEIKVSKLFQSLSPVSVLENSYGSLSTHNNGSQRLAFPVKGMRSKRKRPTTLRLSYLFPSEPRKPEKSTPGKPESECYFSSEQHAKKKRKIHLTTRTVSSTLEASNSDGIVRKCTHCETTKTPQWREGPSGPKTLCNACGVRFRSGRLVPEYRPASSPTFIPAVHSNSHRKIIEMRRKDDEQFDSSMIRAVISRG
	AT1g08010.1	GATA_Domain	CTHCETTKTPQWREGPSGPKTLCNACGVRFRSGR
I	AT2G28340.1	CDS	ATGAATAACGATTTGTGGTTACCTGAAGAGGACTTCAAGGGTCTACCGGATAATTTCCTTGATAATCTCGTTGATCCTACCAATGATGTTTCTGTAGAAGATATAGAGACCGGCGATGATGAGGGAGATTGGGATGCCAAATTTCAAAAGCTCGTACCTCCACCATTGGATGAGCTAATGAGTTTGTCCTATGAGTTCACTTGCAATGGACAGCGTGTGCAAGTTCAGAAGCATGTGCCAATTTTGAAGCAGTCGAGTTCTTCAGAAGTCTTCTCTACTGTTGATAACTCCCCTCCTAATGTCAAAGTCTCAAAGTTGTTGCAATCTTTAAGCCCAGTCTCAGTCCTCAAGAACACCAACGGTTCTGGCTCACCCCAAAACCCAAACGGAGATCAGAAA…
	AT2g28340.1	Protein	MNNDLWLPEEDFKGLPDNFLDNLVDPTNDVSVEDIETGDDEGDWDAKFQKLVPPPLDELMSLSYEFTCNGQRVQVQKHVPILKQSSSSEVFSTVDNSPPNVKVSKLLQSLSPVSVLKNTNGSGSPQNPNGDQKLAFLVKGIRSKRKRPTLLRVTFLKSFLLEMSQQFAPDESESSEISALKKRKKNKSRRLKCTHCETTTTPQWREGPNGRKTLCNACGIRFRSGRLVLEYRPAASPTFIPTVHSNLHKKIIYMRMKDNDQFDTRKIRAETSGPETRSRLRNFGRPMSYGQ
	AT2g28340.1	GATA_Domain	CTHCETTTTPQWREGPNGRKTLCNACGIRFRSGR
I	AT2G45050.1	CDS	ATGGACGTCTATGGCTTATCTTCACCAGACTTACTTCGAATCGACGACCTTCTTGATTTCTCCAACGAAGACATCTTCTCCGCTTCTTCTTCCGGTGGTTCCACCGCCGCTACTTCCTCTTCTTCTTTCCCTCCTCCTCAAAACCCTAGTTTCCACCACCACCATCTCCCTTCCTCCGCCGATCATCACTCCTTCCTCCACGACATTTGCGTTCCCAGTGATGACGCAGCTCATCTTGAATGGCTTTCGCAATTCGTGGACGATTCTTTCGCTGATTTTCCGGCGAATCCATTAGGAGGAACTATGACTTCTGTCAAAACTGAAACTTCCTTTCCGGGGAAACCAAGAAGCAAACGATCAAGAGCTCCTGCTCCTTTCGCCGGAACATGGTCTCCGATG…
	AT2g45050.1	Protein	MDVYGLSSPDLLRIDDLLDFSNEDIFSASSSGGSTAATSSSSFPPPQNPSFHHHHLPSSADHHSFLHDICVPSDDAAHLEWLSQFVDDSFADFPANPLGGTMTSVKTETSFPGKPRSKRSRAPAPFAGTWSPMPLESEHQQLHSAAKFKPKKEQSGGGGGGGGRHQSSSSETTEGGGMRRCTHCASEKTPQWRTGPLGPKTLCNACGVRFKSGRLVPEYRPASSPTFVLTQHSNSHRKVMELRRQKEVMRQPQQVQLHHHHHPF
	AT2g45050.1	GATA_Domain	CTHCASEKTPQWRTGPLGPKTLCNACGVRFKSGR
I	AT3G24050.1	CDS	ATGGAAATGGAATCATTCATGGACGACCTTTTGAACTTCTCTGTACCGGAAGAGGAAGAAGACGACGACGAACATACGCAACCACCGAGGAATATTACTCGCCGGAAAACTGGATTACGGCCAACAGACTCCTTCGGTCTCTTTAATACCGACGACCTTGGAGTGGTTGAAGAAGAGGATTTGGAATGGATTTCAAACAAAAATGCTTTTCCGGTGATTGAAACATTCGTCGGTGTATTACCGTCGGAGCATTTTCCTATAACGTCTCTTCTGGAAAGAGAAGCGACTGAGGTAAAACAGCTGAGTCCGGTTTCAGTACTTGAGACGAGTAGCCATAGCTCCACAACGACTACCTCAAACAGTAGCGGCGGAAGTAACGGAAGCACGGCCGTGGCTACG…
	AT3g24050.1	Protein	MEMESFMDDLLNFSVPEEEEDDDEHTQPPRNITRRKTGLRPTDSFGLFNTDDLGVVEEEDLEWISNKNAFPVIETFVGVLPSEHFPITSLLEREATEVKQLSPVSVLETSSHSSTTTTSNSSGGSNGSTAVATTTTTPTIMSCCVGFKAPAKARSKRRRTGRRDLRVLWTGNEQGGIQKKKTMTVAAAALIMGRKCQHCGAEKTPQWRAGPAGPKTLCNACGVRYKSGRLVPEYRPANSPTFTAELHSNSHRKIVEMRKQYQSGDGDGDRKDCG
	AT3g24050.1	GATA_Domain	CQHCGAEKTPQWRAGPAGPKTLCNACGVRYKSGR
I	AT3G45170.1	CDS	ATGTCGGGTCGTGAAGATGAAGAAGAAGATCTTGGAACTGCCATGCAGAAAATTCCCATCCCTGTCAACGTATTCGATAAAGAACCCATGGATTTGGATACGGTTTTCGGTTTTGCTGATGGAGTAAGAGAGATCATAGAAGATTCCAATTTACTACTTGAGGAATCTCGAGAGTTTGATACAAACGATTCCAAACCGTCTCGAAACTTCTCAAATCTGCCAACCGCGACAAGAGGTCGTCTTCATGCACCAAAACGATCTGGAAACAAGCGAGGAAGACAAAAAAGACTGTCTTTCAAGAGTCCATCAGATCTTTTTGATTCTAAATTTGGCATTACCGACAAGAGTTGTTCACATTGCGGGACGAGAAAGACTCCGCTATGGAGAGAAGGACCGAGA…
	AT3g45170.1	Protein	MSGREDEEEDLGTAMQKIPIPVNVFDKEPMDLDTVFGFADGVREIIEDSNLLLEESREFDTNDSKPSRNFSNLPTATRGRLHAPKRSGNKRGRQKRLSFKSPSDLFDSKFGITDKSCSHCGTRKTPLWREGPRGAGTLCNACGMRYRTGRLLPEYRPASSPDFKPNVHSNFHRKVMEIRRERKSSPPNSFGFSESYHSTRKLGF
	AT3g45170.1	GATA_Domain	CSHCGTRKTPLWREGPRGAGTLCNACGMRYRTGR
I	AT3G51080.1	CDS	ATGGAGAGTGTTGAATTGACGTTGAAGAACAGTAACATGAAAGACAAAACCCTAACCGGCGGCGCTCAAAATGGCGATGATTTCTCCGTCGACGACTTGCTTGACTTCTCAAAAGAAGAAGAAGACGACGACGTTTTGGTTGAGGATGAGGCTGAATTGAAAGTACAACGAAAAAGAGGAGTCTCTGACGAAAATACCCTTCACCGGAGCAACGATTTCTCCACCGCTGATTTCCACACTAGCGGGCTTTCCGTTCCGATGGATGATATAGCGGAACTTGAATGGTTATCAAATTTCGTAGATGATTCTTCTTTCACGCCGTATTCTGCTCCGACGAATAAACCGGTTTGGTTAACCGGAAATCGGAGACATCTTGTACAACCGGTTAAAGAGGAGACC…
	AT3g51080.1	Protein	MESVELTLKNSNMKDKTLTGGAQNGDDFSVDDLLDFSKEEEDDDVLVEDEAELKVQRKRGVSDENTLHRSNDFSTADFHTSGLSVPMDDIAELEWLSNFVDDSSFTPYSAPTNKPVWLTGNRRHLVQPVKEETCFKSQHPAVKTRPKRARTGVRVWSHGSQSLTDSSSSSTTSSSSSPRPSSPLWLASGQFLDEPMTKTQKKKKVWKNAGQTQTQTQTQTRQCGHCGVQKTPQWRAGPLGAKTLCNACGVRYKSGRLLPEYRPACSPTFSSELHSNHHSKVIEMRRKKETSDGAEETGLNQPVQTVQVVSSF
	AT3g51080.1	GATA_Domain	CGHCGVQKTPQWRAGPLGAKTLCNACGVRYKSGR
I	AT3G54810.1	CDS	ATGATTGGAACAAGCTTCCCCGAGGATCTTGATTGTGGCAACTTCTTTGACAACATGGATGATCTCATGGACTTTCCCGGTGGAGATATCGATGTCGGTTTCGGCATAGGTGACTCCGACTCTTTCCCTACCATCTGGACCACTCATCACGACACGTGGCCTGCCGCTTCTGATCCTCTCTTCTCTTCCAACACCAACTCTGATTCATCACCTGAGCTCTATGTTCCGTTTGAGGACATTGTTAAGGTGGAAAGACCTCCAAGCTTTGTAGAGGAAACATTGGTTGAGAAGAAGGAAGATTCGTTTTCGACAAACACTGATTCATCATCTTCTCATAGCCAATTCAGGAGCTCAAGTCCAGTGTCGGTTCTCGAGAGCAGCTCCTCCTCGTCTCAAACC…
	AT3g54810.1	Protein	MIGTSFPEDLDCGNFFDNMDDLMDFPGGDIDVGFGIGDSDSFPTIWTTHHDTWPAASDPLFSSNTNSDSSPELYVPFEDIVKVERPPSFVEETLVEKKEDSFSTNTDSSSSHSQFRSSSPVSVLESSSSSSQTTNTTSLVLPGKHGRPRTKRPRPPVQDKDRVKDNVCGGDSRLIIRIPKQFLSDHNKMINKKKKKKAKITSSSSSSGIDLEVNGNNVDSYSSEQYPLRKCMHCEVTKTPQWRLGPMGPKTLCNACGVRYKSGRLFPEYRPAASPTFTPALHSNSHKKVAEMRNKRCSDGSYITEENDLQGLIPNNAYIGVD
	AT3g54810.1	GATA_Domain	CMHCEVTKTPQWRLGPMGPKTLCNACGVRYKSGR
I	AT3G60530.1	CDS	ATGGACGTCTACGGCATGTCTTCACCGGACTTGCTTCGTATCGACGACCTTCTCGATTTCTCCAACGACGAAATCTTCTCTTCCTCTTCCACCGTCACTTCCTCCGCCGCTTCCTCCGCCGCTTCTTCCGAAAACCCTTTCAGCTTTCCTTCTTCCACCTACACTTCTCCTACTCTCCTCACCGACTTCACTCACGATCTCTGCGTTCCCAGTGACGACGCAGCTCATCTCGAATGGTTATCGCGATTCGTTGACGATTCATTCTCCGATTTCCCAGCAAATCCTTTAACCATGACCGTTAGACCCGAGATTTCATTCACCGGAAAACCTAGAAGTCGCCGATCAAGAGCACCAGCACCTTCCGTAGCTGGAACTTGGGCTCCGATGTCTGAATCAGAG…
	AT3g60530.1	Protein	MDVYGMSSPDLLRIDDLLDFSNDEIFSSSSTVTSSAASSAASSENPFSFPSSTYTSPTLLTDFTHDLCVPSDDAAHLEWLSRFVDDSFSDFPANPLTMTVRPEISFTGKPRSRRSRAPAPSVAGTWAPMSESELCHSVAKPKPKKVYNAESVTADGARRCTHCASEKTPQWRTGPLGPKTLCNACGVRYKSGRLVPEYRPASSPTFVLTQHSNSHRKVMELRRQKEQQESCVRIPPFQPQ
	AT3g60530.1	GATA_Domain	CTHCASEKTPQWRTGPLGPKTLCNACGVRYKSGR
I	AT4G32890.1	CDS	ATGGAAAAGATAGCTCCGGAGCTCTTCCTCGTCGCCGGTAACCCGGACTCTTTCGTCGTCGACGACCTCCTCGACTTCTCTAACGACGACGGCGAAGTTGACGACGGCTTAAACACTCTTCCCGATTCTTCAACACTCTCCACCGGCACTCTCACCGACAGTTCCAACTCCTCCTCGCTTTTCACCGACGGCACTGGCTTCTCCGACCTATATATTCCGAATGACGATATAGCAGAATTAGAATGGTTATCAAATTTTGTGGAAGAATCATTCGCAGGAGAAGACCAAGACAAGCTTCACTTATTTTCCGGTTTAAAAAACCCTCAAACCACCGGGTCGACCCTGACCCACTTAATTAAACCCGAACCCGAACTTGATCATCAATTCATCGACATCGAT…
	AT4g32890.1	Protein	MEKIAPELFLVAGNPDSFVVDDLLDFSNDDGEVDDGLNTLPDSSTLSTGTLTDSSNSSSLFTDGTGFSDLYIPNDDIAELEWLSNFVEESFAGEDQDKLHLFSGLKNPQTTGSTLTHLIKPEPELDHQFIDIDESNVAVPAKARSKRSRSAASTWASRLLSLADSDETNPKKKQRRVKEQDFAGDMDVDCGESGGGRRCLHCATEKTPQWRTGPMGPKTLCNACGVRYKSGRLVPEYRPASSPTFVMARHSNSHRKVMELRRQKEMRDEHLLSQLRCENLLMDIRSNGEDFLMHNNTNHVAPDFRHLI
	AT4g32890.1	GATA_Domain	CLHCATEKTPQWRTGPMGPKTLCNACGVRYKSGR
I	AT4G34680.1	CDS	ATGGAGCTGTGGACAGAAGCTAGAGCCTTAAAGGCAAGTCTAAGAGGAGAATCTACTATATCTCTCAAACATCACCAAGTGATTGTGTCGGAAGATTTAAGCCGAACTTCTTCCTTGCCGGAAGATTTCTCCGTTGAGTGTTTCCTCGATTTCTCAGAAGGTCAAAAAGAAGAAGAAGAAGAAGTTGTCTCTGTTTCTTCTTCACAAGAGCAAGAAGAACAAGAACATGATTGTGTCTTTAGTTCACAACCTTGCATCTTTGATCAACTTCCTTCTTTGCCGGATGAAGATGTGGAAGAGCTTGAATGGGTATCTCGTGTTGTGGATGATTGTTCATCACCAGAAGTTTCACTTCTCTTAACACAAACACATAAAACCAAACCAAGCTTCTCAAGAATT…
	AT4g34680.1	Protein	MELWTEARALKASLRGESTISLKHHQVIVSEDLSRTSSLPEDFSVECFLDFSEGQKEEEEEVVSVSSSQEQEEQEHDCVFSSQPCIFDQLPSLPDEDVEELEWVSRVVDDCSSPEVSLLLTQTHKTKPSFSRIPVKPRTKRSRNSLTGSRVWPLVSTNHQHAATEQLRKKKQETVLVFQRRCSHCGTNNTPQWRTGPVGPKTLCNACGVRFKSGRLCPEYRPADSPTFSNEIHSNLHRKVLELRKSKELGEETGEASTKSDPVKFGSKW
	AT4g34680.1	GATA_Domain	CSHCGTNNTPQWRTGPVGPKTLCNACGVRFKSGR
I	AT4G36240.1	CDS	ATGGAGTGTGTAGAAGCATTTCTCGGTGATTTTTCCGTCGACGATCTTCTCGACCTCTCTAACGCCGACACTTCTTTAGAGTCGTCTTCGTCACAAAGAAAAGAAGACGAACAAGAACGTGAGAAATTTAAGAGCTTTTCTGACCAAAGTACCCGTCTTTCACCGCCAGAGGATCTCTTATCTTTTCCCGGCGACGCTCCGGTTGGTGATTTGGAGGACTTAGAGTGGTTATCCAACTTCGTGGAGGATTCTTTCTCAGAATCGTATATTTCGAGTGATTTCCCGGTGAATCCAGTCGCGTCGGTGGAGGTTCGGAGACAGTGCGTTCCTGTTAAACCTAGAAGCAAACGCCGCCGCACCAACGGCCGTATCTGGTCTATGGAGTCTCCATCTCCTCTG…
	AT4g36240.1	Protein	MECVEAFLGDFSVDDLLDLSNADTSLESSSSQRKEDEQEREKFKSFSDQSTRLSPPEDLLSFPGDAPVGDLEDLEWLSNFVEDSFSESYISSDFPVNPVASVEVRRQCVPVKPRSKRRRTNGRIWSMESPSPLLSTAVARRKKRGRQKVDASYGGVVQQQQLRRCCSHCGVQKTPQWRMGPLGAKTLCNACGVRFKSGRLLPEYRPACSPTFTNEIHSNSHRKVLELRLMKVADPARV
	AT4g36240.1	GATA_Domain	CSHCGVQKTPQWRMGPLGAKTLCNACGVRFKSGR
I	AT5G25830.1	CDS	ATGGAAGATGAAGCACATGAATTCTTCCACACATCTGATTTTGCCGTTGATGACCTTTTAGTTGATTTCTCTAACGATGATGACGAAGAAAACGATGTTGTTGCTGATTCCACCACTACCACCACCATAACCGACAGCTCTAACTTCTCCGCTGCTGATCTTCCCAGTTTCCACGGTGATGTTCAAGACGGCACTAGCTTCTCCGGTGACCTTTGTATACCTTCTGATGATTTGGCTGATGAGTTAGAGTGGCTTTCGAACATTGTGGATGAATCATTGTCGCCTGAAGATGTACACAAGCTCGAGCTAATATCCGGTTTTAAGAGTCGACCGGACCCGAAATCCGATACCGGAAGCCCGGAAAACCCGAATAGCAGCAGTCCGATTTTTACTACCGAC…
	AT5g25830.1	Protein	MEDEAHEFFHTSDFAVDDLLVDFSNDDDEENDVVADSTTTTTITDSSNFSAADLPSFHGDVQDGTSFSGDLCIPSDDLADELEWLSNIVDESLSPEDVHKLELISGFKSRPDPKSDTGSPENPNSSSPIFTTDVSVPAKARSKRSRAAACNWASRGLLKETFYDSPFTGETILSSQQHLSPPTSPPLLMAPLGKKQAVDGGHRRKKDVSSPESGGAEERRCLHCATDKTPQWRTGPMGPKTLCNACGVRYKSGRLVPEYRPAASPTFVLAKHSNSHRKVMELRRQKEMSRAHHEFIHHHHGTDTAMIFDVSSDGDDYLIHHNVGPDFRQLI
	AT5g25830.1	GATA_Domain	CLHCATDKTPQWRTGPMGPKTLCNACGVRYKSGR
I	AT5G66320.1	CDS	ATGGAACAAGCCGCGTTGAAGAGCAGCGTCAGGAAAGAGATGGCTCTCAAAACGACTTCTCCGGTTTACGAAGAGTTTCTTGCCGTCACCACCGCTCAAAATGGCTTTTCCGTCGACGATTTCTCTGTAGACGACTTGCTTGACTTGTCAAACGATGACGTTTTTGCCGACGAAGAAACTGACCTCAAGGCTCAACATGAGATGGTCCGTGTTTCCTCTGAGGAACCCAACGACGACGGAGACGCTCTTCGCCGGAGCAGCGATTTCTCCGGCTGTGACGACTTTGGTTCTCTCCCTACAAGCGAACTCTCTCTTCCGGCGGATGATTTAGCGAACCTTGAGTGGCTCTCTCATTTCGTGGAGGACTCCTTCACGGAATATTCGGGTCCAAACCTCACC…
	AT5g66320.1	Protein	MEQAALKSSVRKEMALKTTSPVYEEFLAVTTAQNGFSVDDFSVDDLLDLSNDDVFADEETDLKAQHEMVRVSSEEPNDDGDALRRSSDFSGCDDFGSLPTSELSLPADDLANLEWLSHFVEDSFTEYSGPNLTGTPTEKPAWLTGDRKHPVTAVTEETCFKSPVPAKARSKRNRNGLKVWSLGSSSSSGPSSSGSTSSSSSGPSSPWFSGAELLEPVVTSERPPFPKKHKKRSAESVFSGELQQLQPQRKCSHCGVQKTPQWRAGPMGAKTLCNACGVRYKSGRLLPEYRPACSPTFSSELHSNHHRKVIEMRRKKEPTSDNETGLNQLVQSPQAVPSF
	AT5g66320.1	GATA_Domain	CSHCGVQKTPQWRAGPMGAKTLCNACGVRYKSGR
II	AT2G18380.1	CDS	ATGATGGGATACCAAACAAACTCTAATTTCTCCATGTTTTTTTCCTCGGAAAATGACGACCAAAACCACCACAACTACGATCCTTATAATAATTTCTCTTCATCAACTTCTGTTGATTGCACTCTCTCACTTGGAACACCCTCTACTCGTCTCGACGACCACCATAGATTTTCTTCTGCTAATTCTAACAACATCTCCGGCGACTTTTATATTCACGGAGGAAACGCTAAGACTTCTTCGTACAAGAAGGGTGGTGTTGCTCATAGCCTACCTCGCCGTTGTGCTAGCTGCGACACCACTTCAACTCCTCTATGGAGAAACGGACCAAAAGGACCTAAGTCGTTATGTAACGCGTGTGGAATCCGATTCAAGAAAGAGGAGAGGCGTGCGACGGCCAGA…
	AT2g18380.1	Protein	MMGYQTNSNFSMFFSSENDDQNHHNYDPYNNFSSSTSVDCTLSLGTPSTRLDDHHRFSSANSNNISGDFYIHGGNAKTSSYKKGGVAHSLPRRCASCDTTSTPLWRNGPKGPKSLCNACGIRFKKEERRATARNLTISGGGSSAAEVPVENSYNGGGNYYSHHHHHYASSSPSWAHQNTQRVPYFSPVPEMEYPYVDNVTASSFMSWN
	AT2g18380.1	GATA_Domain	CASCDTTSTPLWRNGPKGPKSLCNACGIRFKKEE
II	AT3G06740.1	CDS	ATGCTAGATCCCACCGAGAAAGTAATCGATTCAGAATCAATGGAAAGCAAACTCACATCAGTAGATGCGATCGAAGAACACAGCAGCAGTAGCAGTAATGAAGCTATCAGCAACGAGAAGAAGAGTTGTGCCATTTGTGGTACCAGCAAAACCCCTCTTTGGCGAGGCGGTCCTGCCGGTCCCAAGTCGCTTTGTAACGCATGCGGGATCAGAAACAGAAAGAAAAGAAGAACACTGATCTCAAATAGATCAGAAGATAAGAAGAAGAAGAGTCATAACAGAAACCCGAAGTTTGGTGACTCGTTGAAGCAGCGATTAATGGAATTGGGGAGAGAAGTGATGATGCAGCGATCAACGGCTGAGAATCAACGGCGGAATAAGCTTGGCGAAGAAGAGCAA…
	AT3g06740.1	Protein	MLDPTEKVIDSESMESKLTSVDAIEEHSSSSSNEAISNEKKSCAICGTSKTPLWRGGPAGPKSLCNACGIRNRKKRRTLISNRSEDKKKKSHNRNPKFGDSLKQRLMELGREVMMQRSTAENQRRNKLGEEEQAAVLLMALSYASSVYA
	AT3g06740.1	GATA_Domain	CAICGTSKTPLWRGGPAGPKSLCNACGIRNRKKRR
II	AT3G16870.1	CDS	ATGTCTGAGGGATCAGAAGATACGAAAACAAAACTCGACTCTGCCGGAGAGTTATCAGATGTTGATAACGAGAACTGCAGTAGCAGCGGAAGTGGCGGTGGTAGTAGTTCTGGTGATACCAAAAGGACTTGCGTTGATTGCGGAACTATCCGAACTCCTCTTTGGCGTGGTGGTCCTGCCGGACCAAAGTCATTGTGCAATGCTTGTGGGATCAAGAGTAGGAAGAAGAGACAAGCAGCACTTGGTATGAGATCAGAGGAGAAGAAGAAGAACAGAAAAAGCAATTGCAATAATGATCTAAACCTCGACCATCGAAACGCCAAGAAATACAAAATCAACATAGTTGATGATGGCAAGATCGACATCGATGATGATCCGAAAATTTGCAATAACAAGCGT…
	AT3g16870.1	Protein	MSEGSEDTKTKLDSAGELSDVDNENCSSSGSGGGSSSGDTKRTCVDCGTIRTPLWRGGPAGPKSLCNACGIKSRKKRQAALGMRSEEKKKNRKSNCNNDLNLDHRNAKKYKINIVDDGKIDIDDDPKICNNKRSSSSSSNKGVSKFLDLGFKVPVMKRSAVEKKRLWRKLGEEERAAVLLMALSCSSVYA
	AT3g16870.1	GATA_Domain	CVDCGTIRTPLWRGGPAGPKSLCNACGIKSRKKR
II	AT3G20750.1	CDS	ATGGAGCCGGAACTGGACTTAACACTGAAGTTGGGTTTGCCAAATTCGACTGTTGAGACACATCTGACCTTAAGCCCTCCCACCACCACCACTGATCAGGGAACCAACGTCGTGGACGGCGGAGAAGTTATAAACCACCGTCGGGGTCTTTTGGGAGATGATGAAGTGATCCACAACGAACCTACAAGAAACAACGTGGAGTTCAACATCAGAATCTACAATTACGTCTTTCAACAGTTTGTTGGTGCCCCCAACACCTTGAACTTTGCTCCTTATCCGATGCCTCCGTCTCCGGCACCGGCACCTGAGACTCCTCCAGTGAGTGATGAGTATGTTCTGATTGATGTTCCTGCTAGGAGAGCTCGTCGTAACAACTCTACGGTGATGACAAACTCTTGG…
	AT3g20750.1	Protein	MEPELDLTLKLGLPNSTVETHLTLSPPTTTTDQGTNVVDGGEVINHRRGLLGDDEVIHNEPTRNNVEFNIRIYNYVFQQFVGAPNTLNFAPYPMPPSPAPAPETPPVSDEYVLIDVPARRARRNNSTVMTNSWKENATPKRIRGCGGFCGGRIEGMKKCTNMNCNALNTPMWRRGPLGPKSLCNACGIKFRKEEERKAKRNVVIVLDD
	AT3g20750.1	GATA_Domain	TNMNCNALNTPMWRRGPLGPKSLCNACGIKFRKEE
II	AT3G50870.1	CDS	ATGATGCAGACTCCGTACACTACTTCAACGCAGGGGCAATATTGTCATTCTTGTGGAATGTTCCACCACCATAGCCAAAGCTGCTGCTACAACAACAACAACAACTCCAACGCCGGTTCTTACTCGATGGTCTTCTCCATGCAAAACGGTGGCGTTTTCGAGCAGAACGGTGAGGACTATCATCACTCTTCCTCCCTCGTTGACTGCACTCTCTCTCTTGGAACTCCTTCTACGAGGCTTTGTGAGGAAGATGAGAAACGTAGACGCTCTACTTCATCTGGTGCTTCTTCTTGCATCTCCAACTTTTGGGACTTGATTCACACCAAAAACAACAACTCCAAAACGGCACCGTACAATAACGTTCCTTCTTTCTCCGCTAACAAGCCAAGTCGCGGTTGT…
	AT3g50870.1	Protein	MMQTPYTTSTQGQYCHSCGMFHHHSQSCCYNNNNNSNAGSYSMVFSMQNGGVFEQNGEDYHHSSSLVDCTLSLGTPSTRLCEEDEKRRRSTSSGASSCISNFWDLIHTKNNNSKTAPYNNVPSFSANKPSRGCSGGGGGGGGGGGGDSLLARRCANCDTTSTPLWRNGPRGPKSLCNACGIRFKKEERRTTAATGNTVVGAAPVQTDQYGHHNSGYNNYHAATNNNNNNGTPWAHHHSTQRVPCNYPANEIRFMDDYGSGVANNVESDGAHGGVPFLSWRLNVADRASLVHDFTR
	AT3g50870.1	GATA_Domain	CANCDTTSTPLWRNGPRGPKSLCNACGIRFKKEE
II	AT4G16141.1	CDS	ATGTCAATGACGGAAGAAACCAAGACGACGAAGCTCGAATCGGCGGGAGATTCGTCCGATGTAGACAACGGGAACTGTAGTAGCAGTGGAAGTGGAGGTGATACGAAGAAGACATGCGTTGATTGCGGAACAAGCAGGACTCCTCTTTGGCGTGGTGGACCTGCTGGCCCTAAATCATTGTGCAATGCGTGTGGTATCAAGAGCAGAAAGAAGAGACAAGCAGCTCTTGGAATTAGACAAGATGATATTAAAATCAAGAGCAAAAGTAATAACAATCTTGGTCTTGAGAGCCGAAATGTCAAGACCGGAAAAGGCGAACCAGTTAATGTTAAGATTGCCAAATGTGAACCGGGAATTGTCAAGATTGCCAAAGGTGAACCAGGAAATGTCAAGAACAAA…
	AT4G16141.1	Protein	MSMTEETKTTKLESAGDSSDVDNGNCSSSGSGGDTKKTCVDCGTSRTPLWRGGPAGPKSLCNACGIKSRKKRQAALGIRQDDIKIKSKSNNNLGLESRNVKTGKGEPVNVKIAKCEPGIVKIAKGEPGNVKNKIKRDPENSSSSNNNKKNVKRVGRFLDFGFKVPAMKRSAVEKKRLWRKLGEEERAAVLLMALSCG
	AT4G16141.1	GATA_Domain	CVDCGTSRTPLWRGGPAGPKSLCNACGIKSRKKR
II	AT4G26150.1	CDS	ATGGGTTCCAATTTTCATTACACAATAGATCTCAATGAAGATCAAAACCATCAGCCTTTTTTCGCTTCTCTTGGATCCTCTCTTCATCATCATCTACAACAACAACAACAACAACAACAACATTTTCATCACCAAGCTTCTTCTAATCCCTCTTCTTTGATGTCACCGTCTCTTTCCTACTTTCCTTTCTTGATAAACTCTCGCCAAGATCAAGTATATGTTGGGTACAACAATAACACTTTTCATGATGTTCTTGATACCCATATCTCCCAACCTCTCGAGACCAAGAACTTTGTATCTGATGGTGGTTCATCATCAAGTGATCAAATGGTGCCCAAGAAGGAGACACGACTAAAATTGACGATAAAGAAGAAAGATAATCATCAAGACCAAACCGAT…
	AT4g26150.1	Protein	MGSNFHYTIDLNEDQNHQPFFASLGSSLHHHLQQQQQQQQHFHHQASSNPSSLMSPSLSYFPFLINSRQDQVYVGYNNNTFHDVLDTHISQPLETKNFVSDGGSSSSDQMVPKKETRLKLTIKKKDNHQDQTDLPQSPIKDMTGTNSLKWISSKVRLMKKKKAIITTSDSSKQHTNNDQSSNLSNSERQNGYNNDCVIRICSDCNTTKTPLWRSGPRGPKSLCNACGIRQRKARRAAMATATATAVSGVSPPVMKKKMQNKNKISNGVYKILSPLPLKVNTCKRMITLEETALAEDLETQSNSTMLSSSDNIYFDDLALLLSKSSAYQQVFPQDEKEAAILLMALSHGMVHG
	AT4g26150.1	GATA_Domain	CSDCNTTKTPLWRSGPRGPKSLCNACGIRQRKAR
II	AT4G36620.1	CDS	ATGGGTTTCTCAATGTTCTTCTCCCCCGAAAACGACGTCAGCCATCATTCCTCTCCATATGCTTCTGTTGACTGCACTCTCTCACTTGGAACTCCCTCCACTCGCCTCTGCAACGAGGATGATGAACGTAGATTCTCGTCTCATACCTCCGACACCATAGGCTGGGACTTCTTGAACGGTTCCAAGAAAGGCGGTGGAGGCGGCGGACATAACCTCCTCGCTCGCCGTTGCGCCAACTGCGACACCACTTCTACTCCTCTTTGGAGAAACGGTCCAAGAGGTCCCAAGTCGTTGTGTAATGCGTGTGGAATCCGATTCAAGAAAGAAGAGAGACGTGCATCGACCGCCAGAAACTCGACCTCCGGCGGAGGATCAACTGCAGCTGGAGTTCCAACTTTG…
	AT4g36620.1	Protein	MGFSMFFSPENDVSHHSSPYASVDCTLSLGTPSTRLCNEDDERRFSSHTSDTIGWDFLNGSKKGGGGGGHNLLARRCANCDTTSTPLWRNGPRGPKSLCNACGIRFKKEERRASTARNSTSGGGSTAAGVPTLDHQASANYYYNNNNQYASSSPWHHQHNTQRVPYYSPANNEYSYVDDVRVVDHDVTTDPFLSWRLNVADRTGLVHDFTM
	AT4g36620.1	GATA_Domain	CANCDTTSTPLWRNGPRGPKSLCNACGIRFKKEE
II	AT5G26930.1	CDS	ATGGATCCAAGGAAGCTACTATCTTGTTCATCCTCTTACGTGTCAGTGAGAATGAAAGAAGAGAAGGGGACAATTAGGTGTTGCAGTGAGTGTAAGACCACCAAGACACCAATGTGGAGAGGTGGACCAACTGGTCCTAAGTCACTTTGCAATGCATGTGGAATTAGACACAGAAAACAGAGACGATCAGAGTTATTGGGTATTCATATTATTCGCAGCCACAAAAGCTTAGCCTCCAAGAAGATAAACCTATTATCATCATCACACGGTGGCGTGGCGGTGAAGAAACGAAGGAGTCTAAAGGAGGAAGAACAAGCTGCTTTGTGTCTATTGTTATTGTCTTGTAGCTCTGTTTTGGCCTAA
	AT5g26930.1	Protein	MDPRKLLSCSSSYVSVRMKEEKGTIRCCSECKTTKTPMWRGGPTGPKSLCNACGIRHRKQRRSELLGIHIIRSHKSLASKKINLLSSSHGGVAVKKRRSLKEEEQAALCLLLLSCSSVLA
	AT5g26930.1	GATA_Domain	CSECKTTKTPMWRGGPTGPKSLCNACGIRHRKQR
II	AT5G49300.1	CDS	ATGCTAGATCACAGTGAAAAGGTCTTATTGGTTGATTCAGAAACCATGAAAACAAGAGCTGAAGATATGATCGAACAGAACAACACTAGTGTTAACGACAAGAAGAAGACTTGTGCTGATTGTGGAACCAGTAAAACTCCTCTTTGGCGTGGTGGTCCTGTTGGTCCAAAGTCGTTGTGTAACGCGTGTGGGATCAGAAACAGAAAGAAGAGAAGAGGAGGAACAGAAGATAATAAGAAATTAAAGAAATCGAGTTCTGGCGGCGGAAACCGTAAATTTGGTGAATCGTTAAAACAGAGTTTGATGGATTTGGGGATAAGGAAGAGATCAACGGTGGAGAAGCAACGACAGAAGCTTGGTGAAGAAGAACAAGCCGCTGTGTTACTCATGGCTCTTTCT…
	AT5g49300.1	Protein	MLDHSEKVLLVDSETMKTRAEDMIEQNNTSVNDKKKTCADCGTSKTPLWRGGPVGPKSLCNACGIRNRKKRRGGTEDNKKLKKSSSGGGNRKFGESLKQSLMDLGIRKRSTVEKQRQKLGEEEQAAVLLMALSYGSVYA
	AT5g49300.1	GATA_Domain	CADCGTSKTPLWRGGPVGPKSLCNACGIRNRKKRR
II	AT5G56860.1	CDS	ATGGATTCAAATTTTCATTACTCGATAGATCTTAACGAAGATCAAAACCATCACGAACAACCCTTTTTCTATCCTCTTGGATCCTCTTCCTCGCTTCATCATCATCATCATCATCATCATCATCAAGTCCCTTCTAATTCTTCATCTTCTTCTTCGTCCATTTCATCGCTCTCCTCTTACCTCCCTTTCTTGATCAACTCTCAAGAAGATCAACATGTTGCCTACAACAACACTTATCACGCTGATCATCTCCATCTTTCTCAACCCCTCAAGGCCAAGATGTTTGTGGCTAACGGTGGATCATCAGCATGCGATCACATGGTGCCAAAGAAGGAGACAAGACTGAAACTAACGATAAGGAAAAAAGATCACGAAGACCAACCCCATCCTCTTCATCAA…
	AT5g56860.1	Protein	MDSNFHYSIDLNEDQNHHEQPFFYPLGSSSSLHHHHHHHHHQVPSNSSSSSSSISSLSSYLPFLINSQEDQHVAYNNTYHADHLHLSQPLKAKMFVANGGSSACDHMVPKKETRLKLTIRKKDHEDQPHPLHQNPTKPDSDSDKWLMSPKMRLIKKTITNNKQLIDQTNNNNHKESDHYPLNHKTNFDEDHHEDLNFKNVLTRKTTAATTENRYNTINENGYSNNNGVIRVCSDCNTTKTPLWRSGPRGPKSLCNACGIRQRKARRAAMAAAAAAGDQEVAVAPRVQQLPLKKKLQNKKKRSNGGEKYNHSPPMVAKAKKCKIKEEEEKEMEAETVAGDSEISKSTTSSNSSISSNKFCFDDLTIMLSKSSAYQQVFPQDEKEAAVLLMALSYGMVHG
	AT5g56860.1	GATA_Domain	CSDCNTTKTPLWRSGPRGPKSLCNACGIRQRKAR
III	AT1G51600.1	CDS	ATGGATGACCTACATGGAAGCAATGCTCGAATGCACATTAGAGAAGCTCAAGATCCAATGCATGTGCAATTTGAACATCATGCTTTGCATCACATCCACAATGGAAGCGGTATGGTTGATGACCAGGCTGATGATGGCAATGCTGGTGGGATGAGTGAGGGTGTGGAAACAGACATTCCTTCTCACCCTGGAAATGTAACTGACAATCGTGGTGAAGTGGTCGACCGTGGTAGTGAACAAGGAGATCAGTTAACATTGTCTTTTCAGGGCCAAGTCTACGTTTTTGACAGTGTCTTGCCTGAGAAGGTTCAAGCTGTGCTTCTATTATTGGGTGGTCGTGAATTACCTCAGGCAGCCCCTCCTGGCCTAGGATCACCTCATCAGAACAACAGAGTATCG…
	AT1g51600.1	Protein	MDDLHGSNARMHIREAQDPMHVQFEHHALHHIHNGSGMVDDQADDGNAGGMSEGVETDIPSHPGNVTDNRGEVVDRGSEQGDQLTLSFQGQVYVFDSVLPEKVQAVLLLLGGRELPQAAPPGLGSPHQNNRVSSLPGTPQRFSIPQRLASLVRFREKRKGRNFDKKIRYTVRKEVALRMQRNKGQFTSAKSNNDEAASAGSSWGSNQTWAIESSEAQHQEISCRHCGIGEKSTPMMRRGPAGPRTLCNACGLMWANKGAFRDLSKASPQTAQNLPLNKNEDANLETDHQIMITVANDISNSQ
	AT1g51600.1	GATA_Domain	CRHCGIGEKSTPMMRRGPAGPRTLCNACGLMWANKG
III	AT3G21175.1	CDS	ATGGATGATCTTCATGGAAGAAATGGTCGAATGCACATTGGTGTAGCGCAAAATCCAATGCATGTGCAGTATGAAGATCACGGTTTGCACCATATCGACAATGAAAACAGTATGATGGATGACCATGCTGATGGTGGGATGGATGAAGGAGTGGAGACAGACATTCCTTCTCACCCTGGAAACTCAGCTGATAATCGTGGTGAAGTTGTAGACCGTGGAATTGAAAATGGAGATCAATTGACATTGTCCTTCCAGGGACAAGTTTATGTTTTTGACCGTGTCTCGCCTGAGAAGGTTCAAGCTGTGCTTTTGTTACTTGGTGGAAGGGAAGTACCACATACACTCCCAACAACCCTAGGATCACCTCATCAGAACAATAGGGTACTGGGTCTATCTGGT…
	AT3g21175.1	Protein	MDDLHGRNGRMHIGVAQNPMHVQYEDHGLHHIDNENSMMDDHADGGMDEGVETDIPSHPGNSADNRGEVVDRGIENGDQLTLSFQGQVYVFDRVSPEKVQAVLLLLGGREVPHTLPTTLGSPHQNNRVLGLSGTPQRLSVPQRLASLLRFREKRKGRNFDKTIRYTVRKEVALRMQRKKGQFTSAKSSNDDSGSTGSDWGSNQSWAVEGTETQKPEVLCRHCGTSEKSTPMMRRGPDGPRTLCNACGLMWANKGTLRDLSKVPPPQTPQHLSLNKNEDANLEADQMMEVTGDISNTQ
	AT3g21175.1	GATA_Domain	CRHCGTSEKSTPMMRRGPDGPRTLCNACGLMWANKG
III	AT4G24470.1	CDS	ATGTTTGGTCGCCATTCGATTATCCCAAATAACCAGATTGGTACCGCCTCTGCTTCCGCTGGTGAAGACCATGTCTCTGCCTCCGCTACGTCTGGTCACATTCCTTACGACGATATGGAAGAAATCCCTCATCCTGACTCTATCTATGGTGCTGCCTCCGATTTGATTCCCGATGGCTCTCAATTGGTTGCTCACCGATCCGATGGCTCTGAATTACTTGTTTCTCGGCCACCGGAAGGGGCGAATCAGCTTACGATCTCGTTCCGTGGACAAGTTTACGTTTTTGATGCCGTTGGTGCTGACAAGGTGGATGCTGTGTTGTCGCTGTTGGGTGGTTCTACTGAGCTTGCTCCTGGTCCGCAGGTGATGGAACTAGCTCAACAGCAGAATCATATGCCT…
	AT4g24470.1	Protein	MFGRHSIIPNNQIGTASASAGEDHVSASATSGHIPYDDMEEIPHPDSIYGAASDLIPDGSQLVAHRSDGSELLVSRPPEGANQLTISFRGQVYVFDAVGADKVDAVLSLLGGSTELAPGPQVMELAQQQNHMPVVEYQSRCSLPQRAQSLDRFRKKRNARCFEKKVRYGVRQEVALRMARNKGQFTSSKMTDGAYNSGTDQDSAQDDAHPEISCTHCGISSKCTPMMRRGPSGPRTLCNACGLFWANRGTLRDLSKKTEENQLALMKPDDGGSVADAANNLNTEAASVEEHTSMVSLANGDNSNLLGDH
	AT4g24470.1	GATA_Domain	CTHCGISSKCTPMMRRGPSGPRTLCNACGLFWANRG
IV	AT4G17570.1	CDS	ATGGGGAAGCAAGGACCTTGCTACCACTGTGGAGTTACAAACACACCTTTGTGGAGAAATGGACCACCAGAGAAGCCGGTATTGTGCAATGCGTGTGGATCGCGTTGGAGGACAAAGGGAACACTTGTGAACTACACACCGCTTCATGCTCGTGCTGATGGTGATGAGAATGATGATCATCACAGGTTTCAAAGAATGAAGAGCATTTCTTTAGGCAATAAGAACAAAGAGATAAAGATGCTCAAGAGGAAAGCAATTCAAGAAAACATCATCATTAAAAGACCGGTCTTTGAATTCAGTTATGGTTTGAAGGCGGCTGTGATAGAGGAGGATGCTAGTAATAGATCGAGTTCCGGTTCGGCTGTATCAAACTCTGAGAGCTGTGCACAGTTTAGCAGT…
	AT4g17570.1	Protein	MGKQGPCYHCGVTNTPLWRNGPPEKPVLCNACGSRWRTKGTLVNYTPLHARADGDENDDHHRFQRMKSISLGNKNKEIKMLKRKAIQENIIIKRPVFEFSYGLKAAVIEEDASNRSSSGSAVSNSESCAQFSSADGSPSQSNAWDTTVPCKRRTCVGRPKSSSVEKLTKDLYNILQEQQSSCLSVSSEEDLLFENEMSMVSVEIGHGSVLMKNPHSFAREEESEASSLSSIENKSSISDAYSHSVKRVEIGAVRGSYYGGQTIKQEQFKRTKSQTERVHVLGSHGSPLCSIDLKDVFNFDEFIEQFTEEEQKKLMNLLPQIDSDDLPHSLRMMFESAQFKDNFSLFQQLIADGVFDVSSSSGAKLEEIRTFKKLALTDFNKSRLVESYNLLKEREKGTG…
	AT4g17570.1	GATA_Domain	CYHCGVTNTPLWRNGPPEKPVLCNACGSRWRTKG
IV	AT5G47140.1	CDS	ATGGGGAAGCAAGGTCCTTGCTATCACTGTGGAGTTACAAGTACACCTCTATGGAGAAACGGGCCACCAGAGAAGCCGGTGTTGTGCAATGCGTGTGGTTCGAGGTGGAGAACTAAAGGATCATTAGTAAACTACACACCTCTTCATGCTCGTGCTGAAGGTGATGAGACTGAGATTGAGGATCATAGAACTCAAACGGTGATGATTAAGGGAATGTCTTTGAACAAAAAGATTCCCAAGAGGAAACCATATCAAGAAAACTTCACAGTGAAAAGAGCTAACTTGGAATTCCATACCGGTTTCAAGAGGAAGGCTCTGGATGAAGAAGCTAGCAATAGATCGAGTTCAGGATCGGTTGTATCAAACTCCGAGAGCTGTGCACAATCTAATGCGTGGGAC…
	AT5g47140.1	Protein	MGKQGPCYHCGVTSTPLWRNGPPEKPVLCNACGSRWRTKGSLVNYTPLHARAEGDETEIEDHRTQTVMIKGMSLNKKIPKRKPYQENFTVKRANLEFHTGFKRKALDEEASNRSSSGSVVSNSESCAQSNAWDSTFPCKRRTCVGRPKAASSVEKLTKDLYTILQEQQSSCLSGTSEEDLLFENETPMLLGHGSVLMRDPHSGAREEESEASSLLVESSKSSSVHSVKFGGKAMKQEQVKRSKSQVLGRHSSLLCSIDLKDVFNFDEFIENFTEEEQQKLMKLLPQVDSVDRPDSLRSMFESSQFKENLSLFQQLVADGVFETNSSYAKLEDIKTLAKLALSDPNKSHLLESYYMLKRREIEDCVTTTSRVSSLSPSNNNSLVTIERPCESLNQNFSET…
	AT5g47140.1	GATA_Domain	CYHCGVTSTPLWRNGPPEKPVLCNACGSRWRTKG

## Sheet: S2
Table S2 Characteristics of the GATA genes in B. napus.
No	Subfamily	Gene Name	Gene ID	Alias Name	Chr.	Gene Location		Protein			Position of GATA domain
						From	To	Amino acids	MW(kDa)	pI	From	To
1	I	BnGATA1.1	BnaA01g01370D	GSBRNA2T00121470001	ChrA01	729685	730459	236	26.4113	6.9	163	196
1	I	BnGATA1.2	BnaA01g02480D	GSBRNA2T00121347001	ChrA01	1254335	1255451	274	30.9174	5.51	177	210
1	I	BnGATA1.3	BnaA01g19650D	GSBRNA2T00054075001	ChrA01	11046055	11047311	288	31.7753	7.44	201	234
3	I	BnGATA1.4	BnaA03g52230D	GSBRNA2T00077817001	ChrA03	27234008	27235505	279	31.0631	4.8	169	202
3	I	BnGATA1.5	BnaA03g52990D	GSBRNA2T00081788001	ChrA03	27694185	27695222	267	29.9334	6.5	175	208
4	I	BnGATA1.6	BnaA04g16390D	GSBRNA2T00045209001	ChrA04	13376284	13380925	392	43.624	8.41	320	353
4	I	BnGATA1.7	BnaA04g26010D	GSBRNA2T00063226001	ChrA04	18560959	18561818	257	28.181	8.29	172	205
5	I	BnGATA1.8	BnaA05g04530D	GSBRNA2T00116667001	ChrA05	2426517	2427434	258	28.4284	8.03	171	204
6	I	BnGATA1.9	BnaA06g27920D	GSBRNA2T00147665001	ChrA06	19204054	19205589	330	36.3569	5.12	219	252
7	I	BnGATA1.10	BnaA07g16490D	GSBRNA2T00098757001	ChrA07	13940316	13942439	316	34.9316	7.19	228	261
7	I	BnGATA1.11	BnaA07g18730D	GSBRNA2T00099030001	ChrA07	15204484	15205894	246	26.7536	7.53	165	198
8	I	BnGATA1.12	BnaA08g11030D	GSBRNA2T00126664001	ChrA08	10140089	10141224	263	29.5988	5.13	177	210
9	I	BnGATA1.13	BnaA09g04450D	GSBRNA2T00009540001	ChrA09	2179495	2180725	318	35.1114	5.25	222	255
9	I	BnGATA1.14	BnaA09g07950D	GSBRNA2T00005653001	ChrA09	3851771	3853884	346	38.0649	6.74	257	290
9	I	BnGATA1.15	BnaA09g38570D	GSBRNA2T00072558001	ChrA09	27532336	27533459	236	25.8696	7.43	160	193
11	I	BnGATA1.16	BnaC01g03740D	GSBRNA2T00130855001	ChrC01	1946589	1947999	274	30.9614	5.73	177	210
11	I	BnGATA1.17	BnaC01g17100D	GSBRNA2T00116002001	ChrC01	11722177	11723688	311	33.9643	5.12	222	255
11	I	BnGATA1.18	BnaC01g23640D	GSBRNA2T00035391001	ChrC01	17250044	17251524	289	31.8314	8.06	202	235
14	I	BnGATA1.19	BnaC04g03950D	GSBRNA2T00006174001	ChrC04	2925033	2927136	258	28.4365	8.28	171	204
14	I	BnGATA1.20	BnaC04g25920D	GSBRNA2T00115125001	ChrC04	27139942	27142083	334	37.0399	7.04	232	265
14	I	BnGATA1.21	BnaC04g50080D	GSBRNA2T00037347001	ChrC04	47884259	47885118	257	28.16	7.78	171	204
15	I	BnGATA1.22	BnaC05g05680D	GSBRNA2T00100639001	ChrC05	2752686	2754648	289	32.2347	8.95	214	247
16	I	BnGATA1.23	BnaC06g15420D	GSBRNA2T00124566001	ChrC06	18101537	18103698	325	36.0147	6.93	227	260
16	I	BnGATA1.24	BnaC06g17850D	GSBRNA2T00106016001	ChrC06	20373224	20374725	241	26.4213	7.87	160	193
17	I	BnGATA1.25	BnaC07g32040D	GSBRNA2T00041722001	ChrC07	35903085	35904701	297	32.7253	8.29	210	243
17	I	BnGATA1.26	BnaC07g43990D	GSBRNA2T00099870001	ChrC07	42752567	42753864	315	34.7361	4.66	205	238
17	I	BnGATA1.27	BnaC07g45180D	GSBRNA2T00100025001	ChrC07	43401881	43403092	267	29.8902	6.62	175	208
18	I	BnGATA1.28	BnaC08g02370D	GSBRNA2T00052898001	ChrC08	1790607	1791896	288	32.2521	8.81	206	239
18	I	BnGATA1.29	BnaC08g25560D	GSBRNA2T00108950001	ChrC08	27256795	27259105	324	35.8043	6.71	232	265
18	I	BnGATA1.30	BnaC08g30730D	GSBRNA2T00155519001	ChrC08	30377755	30378732	237	25.8815	7.47	161	194
18	I	BnGATA1.31	BnaC08g43400D	GSBRNA2T00019379001	ChrC08	37150081	37151257	259	29.2765	7.53	180	213
19	I	BnGATA1.32	BnaC09g03900D	GSBRNA2T00145966001	ChrC09	2195217	2196424	321	35.4346	5.38	221	254
20	I	BnGATA1.33	BnaAnng15440D	GSBRNA2T00025173001	ChrAnn	16529568	16530892	285	31.7496	9.03	203	236
21	I	BnGATA1.34	BnaCnng53150D	GSBRNA2T00058631001	ChrCnn	52859785	52862331	334	37.089	7.22	232	265
21	I	BnGATA1.35	BnaCnng63480D	GSBRNA2T00087773001	ChrCnn	63410035	63411368	263	29.5148	6.06	177	210
21	I	BnGATA1.36	BnaCnng77580D	GSBRNA2T00029649001	ChrCnn	79070849	79072139	266	29.7218	6.52	194	227
1	II	BnGATA2.1	BnaA01g15350D	GSBRNA2T00149587001	ChrA01	7849560	7851516	361	40.1606	9.72	198	231
1	II	BnGATA2.2	BnaA01g17700D	GSBRNA2T00051645001	ChrA01	9380084	9381321	180	19.6233	10.62	40	74
1	II	BnGATA2.3	BnaA01g27530D	GSBRNA2T00057568001	ChrA01	19222206	19222819	172	18.4357	8.95	40	74
1	II	BnGATA2.4	BnaA01g32640D	GSBRNA2T00057511001	ChrA01	21993323	21994379	141	15.1684	10.28	45	78
2	II	BnGATA2.5	BnaA02g08490D	GSBRNA2T00012910001	ChrA02	4162661	4164834	395	44.286	9.46	231	264
2	II	BnGATA2.6	BnaA02g30690D	GSBRNA2T00055426001	ChrA02	22157324	22158034	142	15.5687	10.07	34	67
3	II	BnGATA2.7	BnaA03g34330D	GSBRNA2T00137510001	ChrA03	16731353	16732221	175	18.9532	9.39	39	73
3	II	BnGATA2.8	BnaA03g35920D	GSBRNA2T00137325001	ChrA03	17571970	17573372	194	21.3268	9.65	152	186
3	II	BnGATA2.9	BnaA03g41010D	GSBRNA2T00151338001	ChrA03	20570996	20572178	279	30.4138	7.66	138	171
3	II	BnGATA2.10	BnaA03g47860D	GSBRNA2T00075300001	ChrA03	24590486	24592208	371	41.3759	9.74	220	253
3	II	BnGATA2.11	BnaA03g47870D	GSBRNA2T00075299001	ChrA03	24596131	24597812	371	41.3899	9.74	220	253
5	II	BnGATA2.12	BnaA05g23040D	GSBRNA2T00153792001	ChrA05	17472943	17473605	167	17.7549	9.15	41	75
6	II	BnGATA2.13	BnaA06g29580D	GSBRNA2T00144343001	ChrA06	20152676	20153215	128	14.0209	10.48	31	64
7	II	BnGATA2.14	BnaA07g12520D	GSBRNA2T00081673001	ChrA07	11323781	11324676	237	26.2237	8.42	108	141
7	II	BnGATA2.15	BnaA07g36170D	GSBRNA2T00034196001	ChrA07	193334	194552	201	22.1138	8.21	93	126
8	II	BnGATA2.16	BnaA08g15310D	GSBRNA2T00027229001	ChrA08	12750403	12751361	214	23.4684	7.91	78	111
9	II	BnGATA2.17	BnaA09g52870D	GSBRNA2T00028419001	ChrA09	701690	702764	203	22.316	7.05	90	123
10	II	BnGATA2.18	BnaA10g10940D	GSBRNA2T00052811001	ChrA10	9264717	9266844	388	43.4291	9.36	224	257
11	II	BnGATA2.19	BnaC01g18190D	GSBRNA2T00157484001	ChrC01	12640708	12642708	361	40.1815	9.6	198	231
11	II	BnGATA2.20	BnaC01g22040D	GSBRNA2T00056515001	ChrC01	15450697	15451826	154	16.6178	10.36	40	74
11	II	BnGATA2.21	BnaC01g40720D	GSBRNA2T00076493001	ChrC01	60113	61272	223	24.5033	7.17	82	115
11	II	BnGATA2.22	BnaC01g44080D	GSBRNA2T00007661001	ChrC01	3705849	3706661	181	19.4549	9.34	40	74
12	II	BnGATA2.23	BnaC02g40000D	GSBRNA2T00028827001	ChrC02	42856573	42857079	101	11.4094	10.62	11	44
12	II	BnGATA2.24	BnaC02g44480D	GSBRNA2T00068371001	ChrC02	268757	271005	393	44.0808	9.12	230	263
13	II	BnGATA2.25	BnaC03g39760D	GSBRNA2T00123895001	ChrC03	24821913	24822790	184	19.3875	10.08	44	78
13	II	BnGATA2.26	BnaC03g41730D	GSBRNA2T00051966001	ChrC03	26636991	26638249	190	21.0056	9.39	148	182
13	II	BnGATA2.27	BnaC03g76690D	GSBRNA2T00008510001	ChrC03	5263144	5263930	208	23.1642	7.86	76	109
15	II	BnGATA2.28	BnaC05g36480D	GSBRNA2T00101895001	ChrC05	35752312	35753092	165	17.5456	8.49	43	76
17	II	BnGATA2.29	BnaC07g03390D	GSBRNA2T00070846001	ChrC07	4512985	4514244	200	21.8805	7.53	93	126
17	II	BnGATA2.30	BnaC07g16680D	GSBRNA2T00046195001	ChrC07	22695713	22696592	229	25.1133	8.62	108	141
17	II	BnGATA2.31	BnaC07g27110D	GSBRNA2T00143081001	ChrC07	32726596	32727421	128	13.999	10.77	31	64
17	II	BnGATA2.32	BnaC07g31920D	GSBRNA2T00041707001	ChrC07	35849877	35851055	275	29.9232	7.64	137	170
17	II	BnGATA2.33	BnaC07g33440D	GSBRNA2T00031390001	ChrC07	36681274	36682385	178	18.9865	10.1	39	73
17	II	BnGATA2.34	BnaC07g46090D	GSBRNA2T00100129001	ChrC07	43890978	43891915	228	25.0749	7.09	82	115
18	II	BnGATA2.35	BnaC08g22260D	GSBRNA2T00109396001	ChrC08	24986080	24987338	291	31.4141	7.95	151	184
19	II	BnGATA2.36	BnaC09g03390D	GSBRNA2T00145899001	ChrC09	1933267	1933958	104	11.5435	10.49	11	44
19	II	BnGATA2.37	BnaC09g09760D	GSBRNA2T00002980001	ChrC09	6412680	6413759	202	22.167	7.94	89	122
19	II	BnGATA2.38	BnaC09g33380D	GSBRNA2T00053040001	ChrC09	36593529	36595688	389	43.5144	9.53	225	258
20	II	BnGATA2.39	BnaAnng24640D	GSBRNA2T00064418001	ChrAnn	28478362	28479902	377	42.0148	9.98	220	253
20	II	BnGATA2.40	BnaAnng28230D	GSBRNA2T00077584001	ChrAnn	32212981	32214755	102	11.2272	10.83	33	66
20	II	BnGATA2.41	BnaAnng31200D	GSBRNA2T00091493001	ChrAnn	35685723	35686546	190	20.7864	8.59	82	115
20	II	BnGATA2.42	BnaAnng34860D	GSBRNA2T00007301001	ChrAnn	39679916	39680898	224	24.4022	7.16	83	116
21	II	BnGATA2.43	BnaCnng47160D	GSBRNA2T00046594001	ChrCnn	46553627	46555494	385	43.161	9.43	225	258
1	III	BnGATA3.1	BnaA01g25320D	GSBRNA2T00063835001	ChrA01	17718134	17722652	368	40.6814	7.35	293	328
1	III	BnGATA3.2	BnaA01g35150D	GSBRNA2T00030395001	ChrA01	431722	434205	311	33.56	6.37	216	251
3	III	BnGATA3.3	BnaA03g46720D	GSBRNA2T00048962001	ChrA03	23975583	23977398	262	28.2862	6.59	193	228
5	III	BnGATA3.4	BnaA05g19840D	GSBRNA2T00009234001	ChrA05	15257033	15259343	300	33.0116	6.79	211	246
8	III	BnGATA3.5	BnaA08g01910D	GSBRNA2T00085770001	ChrA08	1537352	1538684	262	28.5445	7.08	225	259
11	III	BnGATA3.6	BnaC01g32210D	GSBRNA2T00038220001	ChrC01	31343039	31347829	387	43.0774	8.73	312	347
11	III	BnGATA3.7	BnaC01g41520D	GSBRNA2T00019753001	ChrC01	687050	689384	308	33.2476	6.37	213	248
13	III	BnGATA3.8	BnaC03g77870D	GSBRNA2T00008209001	ChrC03	6214034	6215990	297	32.3646	6.18	221	250
15	III	BnGATA3.9	BnaC05g30820D	GSBRNA2T00095845001	ChrC05	29919979	29922529	289	31.58	6.58	210	245
16	III	BnGATA3.10	BnaC06g41200D	GSBRNA2T00020756001	ChrC06	494514	495287	108	11.165	4.7	33	68
2	IV	BnGATA4.1	BnaA02g25040D	GSBRNA2T00041687001	ChrA02	18402600	18404784	466	51.9882	7.25	7	40
6	IV	BnGATA4.2	BnaA06g35570D	GSBRNA2T00054768001	ChrA06	23341833	23345168	576	64.5908	8.21	7	40
12	IV	BnGATA4.3	BnaC02g33240D	GSBRNA2T00069896001	ChrC02	35704514	35707524	492	54.9947	6.78	31	64
19	IV	BnGATA4.4	BnaC09g20040D	GSBRNA2T00033513001	ChrC09	17121398	17123722	467	52.4356	6.21	7	40
20	IV	BnGATA4.5	BnaAnng07120D	GSBRNA2T00076663001	ChrAnn	6962832	6965442	469	52.1883	5.85	7	40
21	IV	BnGATA4.6	BnaCnng56940D	GSBRNA2T00067662001	ChrCnn	56726641	56729761	491	54.3284	7.46	7	40
21	IV	BnGATA4.7	BnaCnng67690D	GSBRNA2T00097923001	ChrCnn	67375882	67378276	472	52.5007	6.36	7	40

## Sheet: S3
Table S3 The list of 96 GATA genes identified in B. napus.
No	Subfamily	Gene Name	Gene ID	Alias	Sequence Type	Sequences
1	I	BnGATA1.1	BnaA01g01370D	GSBRNA2T00121470001	CDS	ATGGAGTATGTAGAAGCATTCCTCAGTGATTTCTCCGTCGATGACCTTCTTGACTTGTCTAGCACGGACGCTTTCGTACGAGAGAAGTCTTCTTCTTCACCAAGAGAAGAAGAACGTGAGAAAGCTAACAGCTCTTCCGACCAAATCACCCTTCTTTCACCTCTCGAAGATATCTTATCTCTTCCCGGCTCTGACTCTAAGCTCAACGTTCCAGTTGGTGATTTTGAAGACCTAGAATGGCTTTCCAATTTCGTAGATGATTCTTTTCCGGAGTCTTATCTTTACGGTGACTTTCAGGTGAATCCAGTTGAGACAGTGGAGGTTCAGAGGCAGTGCATTCCGGTTAAACCCCGAAGCAAACGCCGTCGTACCAATGGCCATCTATGGTCCCTGGAGTCA…
	I		BnaA01g01370D	GSBRNA2T00121470001	Protein	MEYVEAFLSDFSVDDLLDLSSTDAFVREKSSSSPREEEREKANSSSDQITLLSPLEDILSLPGSDSKLNVPVGDFEDLEWLSNFVDDSFPESYLYGDFQVNPVETVEVQRQCIPVKPRSKRRRTNGHLWSLESPYSFGKKKRGRPKAETSSGDGIQQQTRRCCSHCGVQKTPQWRMGPLGAKTLCNACGVRFKSGRLLPEYRPACSPTFSTEIHSNSHRKVLELRLTKTADQGQG*
	I		BnaA01g01370D	GSBRNA2T00121470001	GATA_Domain	CSHCGVQKTPQWRMGPLGAKTLCNACGVRFKSGR
1	I	BnGATA1.2	BnaA01g02480D	GSBRNA2T00121347001	CDS	ATGGAGCTGTGGACAGAAGCTAGAGCCCTAAAGGCAAGTCTAAGAGGAGAAGCTATCAAACATCAAGTGATCGTGTCTGAGGAACTAAGCAGAACTTCTTCTGCTGAAGATTTCTCCGTTGAGTGTTTCCTCGATTTCTCAGAAGTTCAAGAAGAAGAAGAAGAACTGGTCTCTATTTCTTCTTCACAAGAAGAACAAGAACAAGATTGTTGTAACAATAGTTCACAGCCTTGCATTTTTGATCAACTTCCTTCTTTGCCGGATGGAGATGTTGAAGAGCTTGAATGGGTATCTCGTGTAGTTGATGATTGTTCATCACAAGAAGTCTCACTTCTCTTCACACAAACCCTCAAAACAAAACCAAACTTCTCATCTCGAGTTCCGGTTAAACCAAGAACC…
1	I		BnaA01g02480D	GSBRNA2T00121347001	Protein	MELWTEARALKASLRGEAIKHQVIVSEELSRTSSAEDFSVECFLDFSEVQEEEEELVSISSSQEEQEQDCCNNSSQPCIFDQLPSLPDGDVEELEWVSRVVDDCSSQEVSLLFTQTLKTKPNFSSRVPVKPRTKRPRNSLTGDRVWPLVSTNQHAAGEQQWRKKKKQEPVIVFQRRCSHCGTNTTPQWRTGPVGPKTLCNACGVRFKSGRLCPEYRPADSPTFSNEIHSNLHRKVLELRKSKELVEEETGEAITKTDQVKFGSQSGREDLGKM*
1	I		BnaA01g02480D	GSBRNA2T00121347001	GATA_Domain	CSHCGTNTTPQWRTGPVGPKTLCNACGVRFKSGR
1	I	BnGATA1.3	BnaA01g19650D	GSBRNA2T00054075001	CDS	ATGGAAAGTGTTGAACTTTCGCTGAAGAACATTAACCGGAAGGAGAAACCCGACGATTTCTCAGTGGACGACTTGCTTGACTTCTCAAACGACGACGTTTTCGTAGAGGATGAAACTAAACTGAAGGCAGCAGGAGTCTCTGTTTCCTTGAATGACGAAACTACCCTTAACCGGAGCAACGAATTATCCACCCACGCCTGTGAAGATTTTGGCAGCGAGCTCGCCGTACCGACGGATGATTTAGCGGAACTCGAATGGCTATCCAATTTCGTAGAGGACTCGTATTCGGCTCCGACGAAGAAACCGGTTTGGTTAACCGGAGACCGGAGACACCCTGTAGCACCGGTTAACGAGGGTTTGTGCTTCAAAGCACCTCTTCCGGTTAAAATCAGAACCAAA…
1	I		BnaA01g19650D	GSBRNA2T00054075001	Protein	MESVELSLKNINRKEKPDDFSVDDLLDFSNDDVFVEDETKLKAAGVSVSLNDETTLNRSNELSTHACEDFGSELAVPTDDLAELEWLSNFVEDSYSAPTKKPVWLTGDRRHPVAPVNEGLCFKAPLPVKIRTKRARTGVNVWSLGSSSLTDSSSSSSSSSNPSSPLWLTGAEFLDEKAVKRQKKKKVLENGGQTQTQTRRCSHCGVQKTPQWRAGPLGAKTLCNACGVRFKSGRLLPEYRPACSPTFSSELHSNHHRKVIEMRQKKEMSTDVDESGLNRTVQAVQSF*
1	I		BnaA01g19650D	GSBRNA2T00054075001	GATA_Domain	CSHCGVQKTPQWRAGPLGAKTLCNACGVRFKSGR
3	I	BnGATA1.4	BnaA03g52230D	GSBRNA2T00077817001	CDS	ATGGAACAACAACAACTACTGACTCCGGACCTCCTCCTTGTCGCCGGTAACTCCGACTCTTTCGTCGTCGACGACCTTCTTGATTTTTCTAACGACAACGGCCAACCTGACGACGGGTTTGAACCATTTCCTGACTCTTCCACCGTCTACGCCGGTAATCTCGCCGTTAGCTCCAACTCCTCGTCGCTTTACACCGACGGCAGTGCGTTTTCCGAAGACCTCTGTGTTCCGTGTGAGGATTTAGCTGAACTAGAATGGCTATCAAACTTTGTGGAAGATTCATTCTCAAAAGAAGACCAAGACAAGCTCCAGTTACTATCCGGCAGCTTACAGAAACCTCAAACCACCGGGTCACGCTCTGCAGCCTCCACGTGGGCTTCCCGTCTTTTAGCCATCGCC…
3	I		BnaA03g52230D	GSBRNA2T00077817001	Protein	MEQQQLLTPDLLLVAGNSDSFVVDDLLDFSNDNGQPDDGFEPFPDSSTVYAGNLAVSSNSSSLYTDGSAFSEDLCVPCEDLAELEWLSNFVEDSFSKEDQDKLQLLSGSLQKPQTTGSRSAASTWASRLLAIAGSDEPFPKKKHHKLKEHDSSGEYEVDGGEAEVERRCLHCATDKTPQWRTGPMGPKTLCNACGVRYKSGRLVPEYRPASSPTFVMARHSNSHRKVMELRRQKEVRDEHLLSQLRCENLLMDIRSNGDDFLIRNDNNHVAPDFRHLI*
3	I		BnaA03g52230D	GSBRNA2T00077817001	GATA_Domain	CLHCATDKTPQWRTGPMGPKTLCNACGVRYKSGR
3	I	BnGATA1.5	BnaA03g52990D	GSBRNA2T00081788001	CDS	ATGGAGCTGTGGACAGAAGCTAGAGCCCTAAAGGCAAGTCTGAGAGGTGAAGCTATAAAGCATCAGGTGACTGTGTCATCTGAGGAATTAAGCCGAACTTCTTCTGCTGAAGATTTCTCCGTTGAGTGTTTTCTAGATTTCTCAGAGGAAGGTCAAGAAGAAGAACTTGTCTCAGTTACTTCTTCACAAGAAGAACAAGAACAAGATTGTTGTATCTATAGTTCACAACCTTGCATGTTTGATCAACTTCCTTCTTTGCCGGATGAATATGTGGAAGAGCTTGAATGGGTATCTCGTGTTGTGGATGATTGTTCATCACCAGAGGTCTCACTTCTCTTCACACAAACCCACAAAACCAAAGCAAGCTTCTCATCTTCAGTTCCAGTTAAACCAAGAACC…
3	I		BnaA03g52990D	GSBRNA2T00081788001	Protein	MELWTEARALKASLRGEAIKHQVTVSSEELSRTSSAEDFSVECFLDFSEEGQEEELVSVTSSQEEQEQDCCIYSSQPCMFDQLPSLPDEYVEELEWVSRVVDDCSSPEVSLLFTQTHKTKASFSSSVPVKPRTKRSRNSLTGDRVWPLVSTKQHATGEQGRKKKQETAVVFQRRCCHCGTNNTPQWRTGPVGPKTLCNACGVRFKSGRLCPEYRPAASPTFSNEIHSNLHRKVMELRKSKVLVEETGEATTKSDQVKFAINMVDKT*
3	I		BnaA03g52990D	GSBRNA2T00081788001	GATA_Domain	CCHCGTNNTPQWRTGPVGPKTLCNACGVRFKSGR
4	I	BnGATA1.6	BnaA04g16390D	GSBRNA2T00045209001	CDS	ATGGGCCTTTTTCTCGTACGTTTTGGTTATTTCCTTTCTTTCTTCTTATTTTTTTTTTCATCTTTTCTTTCTTCTTATAATTGTCAATTTTGGTCAGAAGTTACCATGAGTAAAATAAAAATGAAAAGTGTAAAATTCAACTTTTTACCAAAAAAAAAAGTAAAAAAAAAACCTACTGAAAACTCCGGTATGCATGACCGTATATTAACTCTTCTCTCTCCCTCCCTTCACTCGTTTCTCAGTTCTGTAATCCCTAAACCCCCAAATTCAAACAACTTTAGATTCTCTCTCTCCCTCTCTCTCTCTCTCTGCTTGGGGAATGCGTTCTGTGTAGTCAGCAGCTGTAACGCAAGTGGGTGTGGACAAATGAATAACGGCGGTTCGTGGTTACCTGAAGAG…
4	I		BnaA04g16390D	GSBRNA2T00045209001	Protein	MGLFLVRFGYFLSFFLFFFSSFLSSYNCQFWSEVTMSKIKMKSVKFNFLPKKKVKKKPTENSGMHDRILTLLSPSLHSFLSSVIPKPPNSNNFRFSLSLSLSLCLGNAFCVVSSCNASGCGQMNNGGSWLPEEEEELKGLSENFFDDLITLPLEEDLETGDDDEEGDWDAKFENLVPPPLDLLTSLSSEFSHAPRAGLLRNPLPTLKQSSSSEVSSSSLPDVKLSTLFQSSSALSVAANGSVSFPVKGTRSNLRKRPTPPTFRSLKSFASEMVQQFAPDDPDSETYLPFAKKKRQRKNKDQSSVSDSPEQFNADGTIRMCTHCETTKTPQWREGPCGPKTLCNACGVRFRSGRLLPEYRPSSSPSFIPSLHSNSHRKIIEMRRKDQDLQPG*
4	I		BnaA04g16390D	GSBRNA2T00045209001	GATA_Domain	CTHCETTKTPQWREGPCGPKTLCNACGVRFRSGR
4	I	BnGATA1.7	BnaA04g26010D	GSBRNA2T00063226001	CDS	ATGGACGTCTATGGCTTATCTTCACAAGACTTACTAAGAGTCGACGACCTTCTTGACTTCTCCAACGAAGACATCTTCTCCGCCTCTTCTTCCACTTCCACCGCCGCTACTTCCTCCTCCTCTTTCCCTCCTCAGAACCCTAACTACCACCACCATCATCTCCCTTCCTCCGCCGATCATTCCTTCCTCCACGACATCTGCGTTCCCAGTGATGACGCAGCTCACCTGGAATGGCTCTCACAATTCGTCGACGACTCCTTTGCTGATTTTCCGGCGAACCCACTAGGAGGAACTATGACGTCCGTGAAAACTGAAACCTCGTTTACGGGGAAACCAAGAAGCAAAAGATCAAAACCTCCATCTACTTTGGTCGGAACATGGGCACCGATGTCGGAAACC…
4	I		BnaA04g26010D	GSBRNA2T00063226001	Protein	MDVYGLSSQDLLRVDDLLDFSNEDIFSASSSTSTAATSSSSFPPQNPNYHHHHLPSSADHSFLHDICVPSDDAAHLEWLSQFVDDSFADFPANPLGGTMTSVKTETSFTGKPRSKRSKPPSTLVGTWAPMSETDQNIHVAGRSKPKKEHSGGGGRHQSSSAETAEGAGLRRCTHCASDKTPQWRTGPLGPKTLCNACGVRFKSGRLVPEYRPASSPTFVLTQHSNSHRKVMELRRQKEVMRQPHQVQLHHHHHPSF*
4	I		BnaA04g26010D	GSBRNA2T00063226001	GATA_Domain	CTHCASDKTPQWRTGPLGPKTLCNACGVRFKSGR
5	I	BnGATA1.8	BnaA05g04530D	GSBRNA2T00116667001	CDS	ATGGACCTCTATGGCTTATCATCACCAGACTTACTACGAGTCGATGACCTTCTTGATTTCTCCAATGAAGACATCTTCTCCGCCTCTTCCTCCACTTCCACCGCCGCTACTTCCTCCTCCTCCTTCCCTCCTCCTCAGAACCCTAACTTCCACCACCACCACCCTTCCTCCGCCGATCATTCCTTCCTCCATGACATATGCGTTCCCAGTGACGACGCTGCTCACCTTGAGTGGCTCTCACAGTTCGTCGACGACTCCTTTGCTGACTTTCCGGCGAACCCATTGGGAGGAACCATGACTACCGTCAAAACTGAGACCTCGTTTCCCGGCAAACCAAGAAGCAAACGATCGAGAGTTCCAGCTGCTTACGCTGGAACATGGGCACCTATGTCCGAATCC…
5	I		BnaA05g04530D	GSBRNA2T00116667001	Protein	MDLYGLSSPDLLRVDDLLDFSNEDIFSASSSTSTAATSSSSFPPPQNPNFHHHHPSSADHSFLHDICVPSDDAAHLEWLSQFVDDSFADFPANPLGGTMTTVKTETSFPGKPRSKRSRVPAAYAGTWAPMSESDQEVHVAGKLKPKKEHSGGGGRNYQSTTETAEGGMRRCTHCASDKTPQWRTGPLGPKTLCNACGVRFKSGRLVPEYRPASSPTFVLTQHSNSHRKVMELRRQKEVMRQPQHVQLHHHQHHIPPF*
5	I		BnaA05g04530D	GSBRNA2T00116667001	GATA_Domain	CTHCASDKTPQWRTGPLGPKTLCNACGVRFKSGR
6	I	BnGATA1.9	BnaA06g27920D	GSBRNA2T00147665001	CDS	ATGGAAGAAGAAGCTCATGAATTCTTACACACAGCGGATCATTTCGCCGTAGATGACCTCTTGGTGGATTTCTCTAACGATGATGACGAGGAAAATGATGTCATTGTTGATTCCGACGGCGCTAACACTGCCTTAGCCGTGACCGACAGCTCTAACTCCTCCTCGTTATCCCCCGTAGGTCTCACTAGTTTCCAAGGTGATGTTCAAGACGGCACCAGCTTCTCCGGCGACCTTTGCGTACCGAGTGATGAGCTGGCTGAGCTGGAGTGGCTGTCTAACTTCGTGGAGGACTCGTTCTCGACCGACGACGTACAGAAGCTACAGCTAATATCCGGTTACAAAGCCCGACCCGACCCGAAACCCGAACCGGAAAACCCGAATAGCAGCAGTCCGATTTTC…
6	I		BnaA06g27920D	GSBRNA2T00147665001	Protein	MEEEAHEFLHTADHFAVDDLLVDFSNDDDEENDVIVDSDGANTALAVTDSSNSSSLSPVGLTSFQGDVQDGTSFSGDLCVPSDELAELEWLSNFVEDSFSTDDVQKLQLISGYKARPDPKPEPENPNSSSPIFTTDVSVPAKARSKRSRAAACNWASRGLLMEAVYDNPFTGETILSRHHLSPPTSPASMTQPVKKQALDGFRRKKDFLLDSGAEERRCLHCATDKTPQWRTGPMGPKTLCNACGVRYKSGRLVPEYRPAASPTFVLAKHSNSHRKVMELRRQKEMTKAHHEFIHNHHGTETAMIFDVSSDGDDYLIHHNVGPDFGQLI*
6	I		BnaA06g27920D	GSBRNA2T00147665001	GATA_Domain	CLHCATDKTPQWRTGPMGPKTLCNACGVRYKSGR
7	I	BnGATA1.10	BnaA07g16490D	GSBRNA2T00098757001	CDS	ATGATTGGACAAAGCTTCTTCCCTGAGGATCTTGACTGTGGCAACTTCTTTGACAACATGGACGACATTCTTGACTTTCCCGGTGGTGATATCGACGTCGGTTTTGACATTGGTGAATCCGACTCTTTCCCTAACATCTGGACCACTCATCACGACACGTGGCCGGCCGCTTCTGATCCACTCTTCTCTTCCAACACCAACACAAACTCTGACTCTTCACCTGAGCTCTATGTTCCGTTTGAAGATATTGTTAAGGTTGAAAGGCCACCGAGCTTGGTTGAGAAGAAGGAAGATTCGTTTTCAACGAACATGGACTCATCGTCTTCTCATAGCACATTCAGAAGTTCAAGTCCAGTGTCGGTGCTCGAAAGCAGCTCCTCATCGTCTCAGACGACCAAC…
7	I		BnaA07g16490D	GSBRNA2T00098757001	Protein	MIGQSFFPEDLDCGNFFDNMDDILDFPGGDIDVGFDIGESDSFPNIWTTHHDTWPAASDPLFSSNTNTNSDSSPELYVPFEDIVKVERPPSLVEKKEDSFSTNMDSSSSHSTFRSSSPVSVLESSSSSSQTTNTTSLVLPGKQGRPRTKRPRPHVQDKDGVKDIVDSCLIVRIPKQFVSDHSKMISKKKKKKKAKVTSSSSSSGIDFEVNGNNNVDSYSSEQNPVRKCMHCEITKTPQWRLGPMGPKTLCNACGVRYKSGRLFPEYRPAASPTFTPALHSNSHKKVAEMRSKRCKDGSYTTQENDMQDLIPNTLV*
7	I		BnaA07g16490D	GSBRNA2T00098757001	GATA_Domain	CMHCEITKTPQWRLGPMGPKTLCNACGVRYKSGR
7	I	BnGATA1.11	BnaA07g18730D	GSBRNA2T00099030001	CDS	ATGGACGTCTACGGCCTATCTTCACCAGACTTGCTTCCTATCGACGACCTTCTCGACTTCTCCAACGACGAAATCTTCTCCTCTTCCTCCACCGTCGTTTCATCCGCTACTTCTTCCGCCGCATCTTCTTCGGAAAACCCTTTTAACTTCCCCTCACCCGCCTCCACTTCCTTCCACACTTCTCCTCCTCCTCCTCCCCTCACTGATTTCGCCCATGATCTCTGTGTTCCCAGTGACGACGCAGCTCATCTAGAATGGTTATCAAGATTCGTGGACGACTCTTTCTCTGATTACCCAGCGAATCCATTAACCATGACCGTCAGGCCTGAGACGTCATTCACGGGAAAACCAAGAAGCCGTCGATCAAGAGCCACAGCACCTTCCGTAACCGGAACATGG…
7	I		BnaA07g18730D	GSBRNA2T00099030001	Protein	MDVYGLSSPDLLPIDDLLDFSNDEIFSSSSTVVSSATSSAASSSENPFNFPSPASTSFHTSPPPPPLTDFAHDLCVPSDDAAHLEWLSRFVDDSFSDYPANPLTMTVRPETSFTGKPRSRRSRATAPSVTGTWAPTPEAELCHSVAKRRPTKKLEAAEGGGARRCTHCASEKTPQWRTGPLGPKTLCNACGVRFKSGRLVPEYRPASSPTFVLTQHSNSHRKVMELRRQKEQLESAVHLLPFQPQ*
7	I		BnaA07g18730D	GSBRNA2T00099030001	GATA_Domain	CTHCASEKTPQWRTGPLGPKTLCNACGVRFKSGR
8	I	BnGATA1.12	BnaA08g11030D	GSBRNA2T00126664001	CDS	ATGGAGCTGTGGACAGAAGCTAGAGCCCTAAAAGCAAGTCTAAGAGGAGAAGCTATAAAGCATCAAGTGATTGTGGCTGAGGATCTAAGCCGAACTTCTTCTGCTGAAGATTTCTCCGTTGAGTGTTTCCTTGATTTCTCAGAAGAAGGTCAAGAAAGAGACGAAGAACAACTTGTCTCCGTTTGTTCTTCACAAGAAGAACAAGAACAAGATTATTGTATCTTTAGTTCACAACCTTGCATCTTTGATCAACTTCCTTCTTTGCCGGATGAAGATGTGGAAGAGCTTGAATGGGTATCTCGTGTTGTGGATGACTGTTCATCACCAGAAGTCTCACTTCTCTTCACACAAACCCTCAAAACCAAACCAAGCTTCTCATCTTCAGTTCCGGTTAAACCA…
8	I		BnaA08g11030D	GSBRNA2T00126664001	Protein	MELWTEARALKASLRGEAIKHQVIVAEDLSRTSSAEDFSVECFLDFSEEGQERDEEQLVSVCSSQEEQEQDYCIFSSQPCIFDQLPSLPDEDVEELEWVSRVVDDCSSPEVSLLFTQTLKTKPSFSSSVPVKPRTKRSRNSLIDDRVWPLVSTNQHATGEQCQKKKQETAVLFQRRCSHCGTNTTPQWRTGPAGPKTLCNACGVRFKSGRLCPEYRPADSPTFSNEIHSNLHRKVMELRKSKELGEERGEATTKSDQVKFGS*
8	I		BnaA08g11030D	GSBRNA2T00126664001	GATA_Domain	CSHCGTNTTPQWRTGPAGPKTLCNACGVRFKSGR
9	I	BnGATA1.13	BnaA09g04450D	GSBRNA2T00009540001	CDS	ATGGAAGAAGAAGCTCATGAGTTCTTTCACACAGAGGACCATTTCGCCGTCGATGACCTCTTGGTCGATTTCTCTAACGATGATGACGAGGAGAACGATGTCATTGCTGATTCCTACGGCGCCGACACAACCACCGCCGTAGCCGACAGCTCTAACTCATCCTCCTTCTCCAACACTGCAGGTCTTCACACTTTCAACGGTGACGTTCAAGACGGTACCAGCTTCTCCGGCGACCTTTGCGTACCGAGTGATGAGTTAGCTGAGCTGGAGTGGTTGTCGAACTTCGTGGAGGACTCTTTCTCGGCCGAACATGTTCAAAAGCTCCAGCTTATATCCGGTTACAGGACCCGACCCGACTCAAAATCCGAACCCGGCCTGAAAAACCTGAAAAGCAGCAGT…
9	I		BnaA09g04450D	GSBRNA2T00009540001	Protein	MEEEAHEFFHTEDHFAVDDLLVDFSNDDDEENDVIADSYGADTTTAVADSSNSSSFSNTAGLHTFNGDVQDGTSFSGDLCVPSDELAELEWLSNFVEDSFSAEHVQKLQLISGYRTRPDSKSEPGLKNLKSSSPVFTTDVSVPAKARSKRSRAAACNWASRELPKEAFYDNPFTGETIISSLYLSPPSSPTPTAQLWKKLAGDASRRKKYFSTDAGADERRCLHCATDKTPQWRTGPMGPKTLCNACGVRYKSGRLVPEYRPVASPTFVLTKHSNSHRKVMELRRQKEMTKSYGKDTAMILDVSSDGDDYLIHHNVV*
9	I		BnaA09g04450D	GSBRNA2T00009540001	GATA_Domain	CLHCATDKTPQWRTGPMGPKTLCNACGVRYKSGR
9	I	BnGATA1.14	BnaA09g07950D	GSBRNA2T00005653001	CDS	ATGAGCGGCGATCAACGCGGTCAAGGGCCTACAGGGAAAACGGTAATGGAACGTGTTGAAGCAGCGTTGAAAAGCAGTGTAAGGAAAGACATGGCTTTCAAAACGACCCTGCCCGTTTACGAAGACTTTCTCGCCGTCACCACCGCCGAGGATTTCTCCGTCGACGACTTCTTCGACTTGTCTAACGACAGCGTTTTCACTGAAGAAGAGGCTGAACCCAAGACTCACCAAGAGATGCTCCATGTTTCCTCCCAAGAACCACATGACAAAGGAGACGCTCTTCGCCTGAATAATGACGGGTTTGGGTCTCTCCCTCCAAGCGAACTCTCCGTACCGACGGATGAATTAGCGGAGCTTGAGTGGCTATCCCATTTTGTAGAGGATTCATTCACTGAATAT…
9	I		BnaA09g07950D	GSBRNA2T00005653001	Protein	MSGDQRGQGPTGKTVMERVEAALKSSVRKDMAFKTTLPVYEDFLAVTTAEDFSVDDFFDLSNDSVFTEEEAEPKTHQEMLHVSSQEPHDKGDALRLNNDGFGSLPPSELSVPTDELAELEWLSHFVEDSFTEYSAPNLTGTPTEKPAWLTGDRKHPVTPVTHDSCFKSPVPSKSRTKRNRNGTNFWSLGSSSSSGPSSSNSTSSSSSDPSNTWFSGAELLEPVFTSEKPPVPKKHKKRSAESVYSGQLVLQQPSRRCSHCGVQKTPQWRAGPLGAKTLCNACGVRFKSGRLLPEYRPACSPTFSSELHSNHHRKVMEMRRKKEPTDDNETGLNQLVQSPQAVPSY*
9	I		BnaA09g07950D	GSBRNA2T00005653001	GATA_Domain	CSHCGVQKTPQWRAGPLGAKTLCNACGVRFKSGR
9	I	BnGATA1.15	BnaA09g38570D	GSBRNA2T00072558001	CDS	ATGGACGTCTACGGCTTATCTTCACCGGACTTGCTTCGTATCGACGACCTTCTCGACTTCTCCAACGACGAAATCTTTTCATCTTCCTCCACCGTCGCTTCCTCCGCCGCTTCTTCGTCGGAAAACCCTTTTAGCTTCCACGCTTCTCCGCCTCCTCCTCCTCCTCTCCTCACCGACTTCACTCACGATCTCTGCGTTCCGAGCGACGACGCGGCTCATCTCGAGTGGCTATCACGCTTCGTCGACGACTCGTTCTCCGATTACCCAGCGAATCCACTAACCGTGAACGTCAGGCCCGACGTGACGTTCACCGGAAAACCTAGAAGCCGTCGATCAAGAGCTCCGTCGTCGCCTTCCCTTGCCGGAACCTGGGCGCCGATGCCGGAATCCGAGCTTTGC…
9	I		BnaA09g38570D	GSBRNA2T00072558001	Protein	MDVYGLSSPDLLRIDDLLDFSNDEIFSSSSTVASSAASSSENPFSFHASPPPPPPLLTDFTHDLCVPSDDAAHLEWLSRFVDDSFSDYPANPLTVNVRPDVTFTGKPRSRRSRAPSSPSLAGTWAPMPESELCYSVAKRSPCKKLEVESVTAEGGGGRRCTHCASEKTPQWRTGPLGPKTLCNACGVRFKSGRLVPEYRPASSPTFVLTQHSNSHRKVMELRRQKEQIESRFQPQ*
9	I		BnaA09g38570D	GSBRNA2T00072558001	GATA_Domain	CTHCASEKTPQWRTGPLGPKTLCNACGVRFKSGR
11	I	BnGATA1.16	BnaC01g03740D	GSBRNA2T00130855001	CDS	ATGGAGCTGTGGACAGAAGCTAGAGCCCTGAAGGCTAGTCTAAGAGGAGAAGCTATCAAACATCAAGTGATTGTGTCTGAGGAACTAAGCAGAACTTCTTCTGCTGAAGATTTCTCCGTCGAGTGTTTCCTCGATTTCTCAGAAGAAGTTCAAGAAGAAGAAGAACTTGTCTATATTTCTTCTTCACAAGAAGAACAAGAACAAGATTGTTGTAACACTAGTTCACAGCCTTGCATTTTTGATCAACTTCCTTCTTTGCCGGATGGAGATGTTGAAGAGCTTGAATGGGTATCTCGTGTTGTTGATGATTGTTCATCACAAGAAGTCTCACTTCTCTTCACACAAACCCACAAAACCAGACCAAGCTTCTCGTCTCGAGTTCCGGTTAAACCAAGAACC…
11	I		BnaC01g03740D	GSBRNA2T00130855001	Protein	MELWTEARALKASLRGEAIKHQVIVSEELSRTSSAEDFSVECFLDFSEEVQEEEELVYISSSQEEQEQDCCNTSSQPCIFDQLPSLPDGDVEELEWVSRVVDDCSSQEVSLLFTQTHKTRPSFSSRVPVKPRTKRPRNSLAGDRVWPLVSTNQHAAGEQQWRKKKKQEPVIVFQRRCSHCGTNTTPQWRTGPVGPKTLCNACGVRFKSGRLCPEYRPADSPTFSNEIHSNLHRKVLELRKSKELVEEETGEAITKSDQVKFGSQSGREDLGKM*
11	I		BnaC01g03740D	GSBRNA2T00130855001	GATA_Domain	CSHCGTNTTPQWRTGPVGPKTLCNACGVRFKSGR
11	I	BnGATA1.17	BnaC01g17100D	GSBRNA2T00116002001	CDS	ATGGAACGTATGGAAGCTGGGTTGAAGAGCAGTATCAGACAAGAGATGGCTTTGAAAACGACTCCTCCGGTTTACGAAGAGTTTCTCGCTGTAACAGCCGCTCAAAATGACTTTTCCTCCGAAGATTTCTCCGTAGACGACTTACTTGACTTGTCAAACGACGACGTTTTCGTCGAGGAAGAAGAGGCCGCTGAACCCAAGGCTCAACAAGAGGTTCTGCCCTGTGTCTCCTCCGAGCAACCAAACGACGTCGAAGAAGTACTTCCCCCGGGAAACGAGTTTGGTTCTCTCCCTTCAAACCAACTCCCCGTACCGATGGATGAATTAGCGGACCTTGAGTGGCTGTCCCATTTCGTTGACGATTCCTTCACGGAATATTCGGCTCCTAACCTCACCGGA…
11	I		BnaC01g17100D	GSBRNA2T00116002001	Protein	MERMEAGLKSSIRQEMALKTTPPVYEEFLAVTAAQNDFSSEDFSVDDLLDLSNDDVFVEEEEAAEPKAQQEVLPCVSSEQPNDVEEVLPPGNEFGSLPSNQLPVPMDELADLEWLSHFVDDSFTEYSAPNLTGTPAEKPAWLTGDRKHPVTPASEESCFKSPLPAKARSRRYRNGLKAWSLGSSGPSSSSSTSSSSSSSGLSSQSAESVFSAKLQQQPQRRCSHCGVQKTPQWRAGPKGAKTLCNACGVRYKSGRLLPEYRPACSPTFSSELHSNHHRKVIEMRRKKEPTDDNTTGLNQPVKTPQAVPSF*
11	I		BnaC01g17100D	GSBRNA2T00116002001	GATA_Domain	CSHCGVQKTPQWRAGPKGAKTLCNACGVRYKSGR
11	I	BnGATA1.18	BnaC01g23640D	GSBRNA2T00035391001	CDS	ATGGAAAGTGTTGAACTTTCGCTGAAGAACATTAACCGGAAGGAGAAACCCGACGATTTCTCAGTCGACGACTTGCTTGACTTCTCAAACGACGACGTTTTTGTTGAGGATGAAACTAAACTGAAGGCAGTAGGAGTCTCTGTTTCCTTGAATAACGAAATTACCCTTAACCGGGGCAACGAATTATCTACCGCCTGTGAAGATTTTGGCAGCGAGCTCGCCGTACCGACGGATGATTTAGCGGAACTCGAATGGCTATCCAATTTCGTAGAGGACTCGTATTCGGCTCCGACGAAAAAACCGGTTTGGTTAACCGGAGACCGGAGACACCCTGTAGCACCGGTTAACGAGGGTTTGTGCTTCAAAGCACCTCTTCCCGTTAAAATCAGAACCAAACGA…
11	I		BnaC01g23640D	GSBRNA2T00035391001	Protein	MESVELSLKNINRKEKPDDFSVDDLLDFSNDDVFVEDETKLKAVGVSVSLNNEITLNRGNELSTACEDFGSELAVPTDDLAELEWLSNFVEDSYSAPTKKPVWLTGDRRHPVAPVNEGLCFKAPLPVKIRTKRARTGVNVWSLGSSSLTDSSSSSSSSSNPSSPLWLSGAEFLDENAVKRQKKAKKKVLENGGQTQTQTRRCTHCGVQKTPQWRAGPLGAKTLCNACGVRFKSGRLLPEYRPACSPTFSSELHSNHHRKVIQMRQKKEMSTDVDESGLNRTVQAVQSF*
11	I		BnaC01g23640D	GSBRNA2T00035391001	GATA_Domain	CTHCGVQKTPQWRAGPLGAKTLCNACGVRFKSGR
14	I	BnGATA1.19	BnaC04g03950D	GSBRNA2T00006174001	CDS	ATGGACCTCTATGGCTTATCATCACCAGACTTACTTCGAGTCGATGACCTTCTTGATTTCTCCAATGAAGACATCTTCTCCGCCTCTTCCTCCACTTCCACCGCCGCTACTTCCTCCTCCTCCTTCCCTCCTCCTCAGAACCCTAACTTCCACCACCACCACCCTTCCTCCGCCGATCATTCCTTCCTCCACGACATATGCGTTCCCAGTGACGATGCTGCTCACCTTGAGTGGCTCTCGCAGTTCGTCGACGACTCCTTTGCTGATTTTCCGGCGAACCCATTGGGAGGAACCATGACTACCGTCAAAACTGAGACCTCGTTTCCCGGCAAACCAAGAAGCAAACGATCGAGAGTTCCAGCTGCTTACGCTGGAACATGGGCACCTATGTCCGAATCC…
14	I		BnaC04g03950D	GSBRNA2T00006174001	Protein	MDLYGLSSPDLLRVDDLLDFSNEDIFSASSSTSTAATSSSSFPPPQNPNFHHHHPSSADHSFLHDICVPSDDAAHLEWLSQFVDDSFADFPANPLGGTMTTVKTETSFPGKPRSKRSRVPAAYAGTWAPMSESDQQVHVAGKLKPKKEHSGGGGRNYQSTTETAEGGMRRCTHCASDKTPQWRTGPLGPKTLCNACGVRFKSGRLVPEYRPASSPTFVLTQHSNSHRKVMELRRQKEVMRQPQHVQLHHHHHHIPPF*
14	I		BnaC04g03950D	GSBRNA2T00006174001	GATA_Domain	CTHCASDKTPQWRTGPLGPKTLCNACGVRFKSGR
14	I	BnGATA1.20	BnaC04g25920D	GSBRNA2T00115125001	CDS	ATGTTTGGACAAAGCTTCCCGGAGGATCTTGATTGTGGCAACTTCTTTGACAACATGGACGATCTTCTTGATTTTCCCGGTGGTGATATCGATGTCGGTTTCAGCATAGGTGACTCCGATTCTTTTCCTAACATCTGGACTACTCATCACGACACATGGCCAGCAGCTTCTGAACCTGTCTTCGCTTCCAACACAAACTCTGACTCATCACCTGAGCTCTATGTTCCGTTTGAAGATATTGTTAAGGTGGAAAGACCACAAAGCTTTGTAGAGGAATCCTTAGTTGAGAAGAAGGAAGATTCGTTTTTCACAAACACGGATTCATCATCTTCTCATAGCCAATTCAGGAGCTCAAGTCCAGTGTCAGTACTCGAAAGCAGCTCCTCATCGTCTCATACA…
14	I		BnaC04g25920D	GSBRNA2T00115125001	Protein	MFGQSFPEDLDCGNFFDNMDDLLDFPGGDIDVGFSIGDSDSFPNIWTTHHDTWPAASEPVFASNTNSDSSPELYVPFEDIVKVERPQSFVEESLVEKKEDSFFTNTDSSSSHSQFRSSSPVSVLESSSSSSHTTNTTSLVLPGKHGRPRTKRPRPQVQEKDKVNDTVFGADSRLIIRIPKQFLSDHSKMITKKKKKKAKVVSSSSWSEIDLETNGNNNVDSCSSEQNPVRKCMHCEVTKTPQWRLGPMGPKTLCNACGVRYKSGRLCPEYRPAASPTFTPALHSNSHKKVAEMRNKRCSSGSYTNEENDLHDLVLNNAYIGIGVGKSQRVDKF*
14	I		BnaC04g25920D	GSBRNA2T00115125001	GATA_Domain	CMHCEVTKTPQWRLGPMGPKTLCNACGVRYKSGR
14	I	BnGATA1.21	BnaC04g50080D	GSBRNA2T00037347001	CDS	ATGGACGTCTATGGCTTATCTTCACAAGACTTACTTAGAGTCGATGACCTTCTTGACTTCTCCAACGAAGACATCTTCTCCGCCTCTTCTTCCACTTCCACCGCGGCTCCGTCCTCCTCCTCTTTCCCTCCTCAGAACCCTAACTACCACCATCATCTCCCTTCCTCCGCCGATCATTCTTTCCTCCACGACATCTGCGTTCCCAGTGATGACGCAGCTCACCTGGAGTGGCTCTCACAATTCGTGGACGACTCCTTTGCTGATTTTCCGGCGAACCCACTAGGAGGAACTATGACGTCCGTGAAAACTGAAACCTCGTTTACGGGGAAACCAACAAGCAAAAGATCAAAACCTCCAGCTGCTTTGGTCGGAACATGGGCACCGATGTCGGAACCCGAC…
14	I		BnaC04g50080D	GSBRNA2T00037347001	Protein	MDVYGLSSQDLLRVDDLLDFSNEDIFSASSSTSTAAPSSSSFPPQNPNYHHHLPSSADHSFLHDICVPSDDAAHLEWLSQFVDDSFADFPANPLGGTMTSVKTETSFTGKPTSKRSKPPAALVGTWAPMSEPDQNIHVTGRSKPKKEHSNGGGRHQSSSAETAEGAGLRRCTHCASDKTPQWRTGPLGPKTLCNACGVRFKSGRLVPEYRPASSPTFVLTEHSNSHRKVMELRRQKEVMRQPHQVQLHHHHHHPSF*
14	I		BnaC04g50080D	GSBRNA2T00037347001	GATA_Domain	CTHCASDKTPQWRTGPLGPKTLCNACGVRFKSGR
15	I	BnGATA1.22	BnaC05g05680D	GSBRNA2T00100639001	CDS	ATGAACTGGTTACCAGAGGGGGAGTTCAAAGGTCTCTCGGACAATTTCTTTGATGATTTCATCAACCATATCGATTTTCCGCTAGAAGACATCGACACCACCAATGGTGAGGGAGGAGATTGGGACGCCAAATTTAAAGAACTCGAGCCTCCTCCCATGGATATGTTCACCACTTTTCCCTCTGAGTTCAACTCTTGTGGCGTTGCCAGCAAGGCCGGGATAAAGAAGAACGTATCTGTTTTGAAACAGTCTGATGCTTCTGCAGCCTTGTCTGGCATAAACGACACTCTACACCAATCTTCGTCACATCATGATGTCAAAGTCTCTAAGCTGTTTCAGTCTTCAAGCCCAGTGTCAGTTCTTGAGAGCAGCGACGGTTCTTTCTCGCCACCAAACTCC…
15	I		BnaC05g05680D	GSBRNA2T00100639001	Protein	MNWLPEGEFKGLSDNFFDDFINHIDFPLEDIDTTNGEGGDWDAKFKELEPPPMDMFTTFPSEFNSCGVASKAGIKKNVSVLKQSDASAALSGINDTLHQSSSHHDVKVSKLFQSSSPVSVLESSDGSFSPPNSTSLRLTFPVKGLRSKRKRPTTLRRRHLYPFEPEKLTPGESESETYYSYEKHAKKKRKIFTTNHTVSSSSEAIDSDGVVRRCTHCETTKTPQWREGPNGPKTLCNACGVRFRSGRLVPEYRPASSPTFVPSVHSNSHRKIIEMRSREGDQFGKRAV*
15	I		BnaC05g05680D	GSBRNA2T00100639001	GATA_Domain	CTHCETTKTPQWREGPNGPKTLCNACGVRFRSGR
16	I	BnGATA1.23	BnaC06g15420D	GSBRNA2T00124566001	CDS	ATGATTGGACAAAGCTTCTTCCCTGAGGATCTTGATTGTGGCAACTTCTTTGACAACATGGACGACATTCTTGATTTTCCCGGTGGTGATATCGACGTCGGTTTCGACATCGGTGAATCCGACTCTTTCCCTAACATCTGGACCACTCATCACGACACGTGGCCGCCCGCTTCTGATCCACTCTTCTCTTCCAACACCAACACAAACTCTGACTCTTCACCTGAGCTCTATGTTCCGTTTGAAGATATTGTTAAGGTTGAAAGGCCACCGAGCTTGATTGAGAAGAAGGAAGATTCGTTTTCAACGAACATGGACTCATCGTCTTCTTATAGCACATTCAGAAGTTCAAGTCCAGTGTCGGTGCTCGAAAGCAGCTCCTCATCGTCTCAGACGACCAAC…
16	I		BnaC06g15420D	GSBRNA2T00124566001	Protein	MIGQSFFPEDLDCGNFFDNMDDILDFPGGDIDVGFDIGESDSFPNIWTTHHDTWPPASDPLFSSNTNTNSDSSPELYVPFEDIVKVERPPSLIEKKEDSFSTNMDSSSSYSTFRSSSPVSVLESSSSSSQTTNTTSLVLPGKQGRPRTKRPRPHLHEKDGVKDIVDSCLIVRIPKQFVSDHSKMITKKKKKKGKVTSSSSSSGIDLEVNGNSNVDSYSLDQNPVRKCMHCEVTKTPQWRLGPNGPKTLCNACGVRYKSGRLFPEYRPAASPTFTPALHSNSHKKVAEMRSKRCKDGSYTTEENDMQDLIPNNAYTGVDLKPRER*
16	I		BnaC06g15420D	GSBRNA2T00124566001	GATA_Domain	CMHCEVTKTPQWRLGPNGPKTLCNACGVRYKSGR
16	I	BnGATA1.24	BnaC06g17850D	GSBRNA2T00106016001	CDS	ATGGACGTCTACGGCCTATCTTCACCAGACTTGCTTCCTATCGACGACCTTCTCGACTTCTCCAACGACGAAATCTTCTCCTCTTCCTCCACCATCGTTTCCTCCGCTACTTCTTCCGCCGCATCTTCTTCGGAAAACCCTTTTAACTTCCCCTCACCCGCCTCAACTTCTTTCCACACTTCTCCTCCTCCCCTCACCGATTTCGCCCATGATCTCTGTGTTCCCAGTGACGACGCAGCTCATCTCGAATGGTTATCACGATTCGTGGACGACTCTTTCTCCGATTACCCAGCGAATCCATTAACCATGACCGTCAGGCCTGAGATGTCATTCACGGGAAAACCAAGAAGCCGTCGATCAAGAGCCACAGCACCTTCCACATGGGCACCGACGCCAGAA…
16	I		BnaC06g17850D	GSBRNA2T00106016001	Protein	MDVYGLSSPDLLPIDDLLDFSNDEIFSSSSTIVSSATSSAASSSENPFNFPSPASTSFHTSPPPLTDFAHDLCVPSDDAAHLEWLSRFVDDSFSDYPANPLTMTVRPEMSFTGKPRSRRSRATAPSTWAPTPEAELCHSVAKRKTTKKLEAAERGGARRCTHCASEKTPQWRTGPLGPKTLCNACGVRFKSGRLVPEYRPASSPTFVLTQHSNSHRKVMELRRQKEQLESAVHLLPFQPQ*
16	I		BnaC06g17850D	GSBRNA2T00106016001	GATA_Domain	CTHCASEKTPQWRTGPLGPKTLCNACGVRFKSGR
17	I	BnGATA1.25	BnaC07g32040D	GSBRNA2T00041722001	CDS	ATGGAAAGTGTTGAACTTTCGTTGACGAACATGGAGACGGCCGTCAGCGCTGACGGAGCTCAGAATGGCGACGATTTCTCCGTTGACGACTTGCTTGACTTCTCATCAAACGACGACGTTTTCTTTGAGGATGGCGCTGAACTGGAAACACAACGTCATAAAGGAGTCTCTGTTTCATTAAATGACGAAACTACCCTTAAACGGAGCAACGACTTCTCTACCCCCTGTGAGCTCGCCGTTCCGACGGATGATTTGGCGGAACTGGAATGGTTATCCAACTTCGTAGACGACTCCTTCACACCGTACTCAGCTCCCACGAAGAAACCGGTTTGGTTAACCGGAGACAGGAGACACCCTTTAACTCCGGTTAACGCGGGGTCCTGCTTCAAAGCCCCTCTC…
17	I		BnaC07g32040D	GSBRNA2T00041722001	Protein	MESVELSLTNMETAVSADGAQNGDDFSVDDLLDFSSNDDVFFEDGAELETQRHKGVSVSLNDETTLKRSNDFSTPCELAVPTDDLAELEWLSNFVDDSFTPYSAPTKKPVWLTGDRRHPLTPVNAGSCFKAPLPVKIRTKRPRTGVSLWFSRSPSLTNSSSSSATSSSSSGHSSPLWLSASEFLDEKAVKRQKKKKQFSSLEVQSQTRRCSHCGVQKTPQWRAGPLGAKTLCNACGVRFKSGRLLPEYRPACSPTFSTELHSNHHRKVIEMRQKKEMSGDADKPGMNRTVQAVRSF*
17	I		BnaC07g32040D	GSBRNA2T00041722001	GATA_Domain	CSHCGVQKTPQWRAGPLGAKTLCNACGVRFKSGR
17	I	BnGATA1.26	BnaC07g43990D	GSBRNA2T00099870001	CDS	ATGGAACAACAACTAACTCCGGAGCTCCTCCTTGTCGCCGGTAACGCTGACTCTTTCGTCGTCGACGACCTTCTTGACTTTTCTAACGACAACGGCCAGCCTGACGACGGGTTTGAATCCTTTCCTGACTCTTCTGCCGTCTCCGTCGGTAATCTCGCCAGTAGCTCCAACTCCTCGTCGCTTTACACCGACGGCAGTGCGTTTTCCGACGACCTCTGTGTTCCGTGTGAGGATTTAGCTGAACTAGAATGGCTATCGAACTTCGTGGAAGAATCATTCTCAAAAGAAGACCAAGACAAGCTCCAGTTACTATCCGGCTTAACAAAAACTCAAACCACCGGGTTAACCCAAACCCACCAAACTAAACCAGAACCCGAACCCGAACTGGACCAAATCTTT…
17	I		BnaC07g43990D	GSBRNA2T00099870001	Protein	MEQQLTPELLLVAGNADSFVVDDLLDFSNDNGQPDDGFESFPDSSAVSVGNLASSSNSSSLYTDGSAFSDDLCVPCEDLAELEWLSNFVEESFSKEDQDKLQLLSGLTKTQTTGLTQTHQTKPEPEPELDQIFILTDTDDSNVSFPAKARSKRSRSAASTWASRLLAIAASDEPFPKKKQLRVKDHDIAGETDGEGGETGGERRCLHCATDKTPQWRTGPMGPKTLCNACGVRYKSGRLVPEYRPASSPTFVMARHSNSHRKVMELRRQKEVRDEHLLSQLRCENLLMDVRSNGDDFLIGNDNNHVAPDFRHLI*
17	I		BnaC07g43990D	GSBRNA2T00099870001	GATA_Domain	CLHCATDKTPQWRTGPMGPKTLCNACGVRYKSGR
17	I	BnGATA1.27	BnaC07g45180D	GSBRNA2T00100025001	CDS	ATGGAGCTGTGGACAGAAGCTAGAGCCCTAAAGGCAAGTCTGAGAGGTGAAGCTATAAAGCATCAGGTGACTGTGTCATCTGAGGAATTAAGTCGAACTTCTTCTGCTGAAGATTTCTCCGTTGAATGTTTTCTAGATTTCTCAGAAGAAGGTCAAGAAGAAAAACTTGTCTCAGTTACTTCTTCACAAGAAGAACAAGAACAAGATTGTTGTATCTATAGTTCACAACCTTGCATCTTTGATCAACTTCCTTCTTTGCCGGATGAATATGTGGAAGAGCTTGAATGGGTATCTCGTGTTGTGGATGATTGTTCATCACCAGAAGTCTCACTTCTCCTCACACAAACCCACAAAATCAAACCAAACTTCTCATCTTCAATTCCAGTTAAACCAAGAACC…
17	I		BnaC07g45180D	GSBRNA2T00100025001	Protein	MELWTEARALKASLRGEAIKHQVTVSSEELSRTSSAEDFSVECFLDFSEEGQEEKLVSVTSSQEEQEQDCCIYSSQPCIFDQLPSLPDEYVEELEWVSRVVDDCSSPEVSLLLTQTHKIKPNFSSSIPVKPRTKRSRNSLTGDRVWPLVSKNQHANGEHGRKEKKEIAVGFQRRCSHCGTNNTPQWRTGPVGPKTLCNACGVRFKSGRLCPEYRPADSPTFSSEIHSNLHRKVLELRKSKVLVEETGEATTKSDQVKFASNAVDRT*
17	I		BnaC07g45180D	GSBRNA2T00100025001	GATA_Domain	CSHCGTNNTPQWRTGPVGPKTLCNACGVRFKSGR
18	I	BnGATA1.28	BnaC08g02370D	GSBRNA2T00052898001	CDS	ATGATGAATTGGTTACCTGAGGAAGGTCTTACTGCTGATGATTTCTTTGATGACTTCATCAACACCATCGACTTTCCATTACAAGACATTGATGATGTCACCACCAATGGTGAGGTAGAAGATTGGGAAGCCAAATTTCAACACCTCGAACCTCCTCCTATGGATGTCTTTACGAGTTTTCCCTCGGAGTTCACCTCCTCTTGTGGCGTTAACAGGCTCGGCCCTCTGGGGACGGTACCTGTTTTGAAACAGTCCGGTGCTTGTGGAGCCTTGTCTGGCATAAACAGCAGCACTCTCCACCAGGCTTCATCACCTCATGATATCAAAGTCTCAAAGCTGTTTCAGTCTTTAAGCCCAGTGTCAGTTTTTGAGAGCAACTATGCTTCTTTCTCACCACAG…
18	I		BnaC08g02370D	GSBRNA2T00052898001	Protein	MMNWLPEEGLTADDFFDDFINTIDFPLQDIDDVTTNGEVEDWEAKFQHLEPPPMDVFTSFPSEFTSSCGVNRLGPLGTVPVLKQSGACGALSGINSSTLHQASSPHDIKVSKLFQSLSPVSVFESNYASFSPQDSRSQRMTSPVKGMRSKRKRPTPTPVRFKYLHSFEASKPEKLTPGESGFRTYYAFEQHAKKGRKISSQVTRKCNHCETTETPQWREGPNGPKTLCNACGVRFRSGRLVPEYRPASSPTFVPSVHSNSHRKIMEMRRNEGDQFHTKMIHGMISRA*
18	I		BnaC08g02370D	GSBRNA2T00052898001	GATA_Domain	CNHCETTETPQWREGPNGPKTLCNACGVRFRSGR
18	I	BnGATA1.29	BnaC08g25560D	GSBRNA2T00108950001	CDS	ATGTTTGGACAAAGCTTCCCGGAGGATATTGATTGTGGCAACTTCTTTGACAACATGGACGACATTCTTGACTTTCCCGGTTGTGATATGGATGTCGGTTTCAGCATCGGTGACTCCGACTCTTTCCCTAACATCTGGACCAATCATCAGGACACGTGGCCCGCCGCTTCTGACCCTCTCTTCTCTTCCAACACAAACTCTGACTCATCACCTGAGCTCTATGTTCCGTTTGAAGATATTGTTAAGGTGGAAAGGCCAGCAAGCTTTGTAGAGGAGTCTTTGGTCGCGAAGAAGGAAGATTCGTTTTCCAGAAACACGGACTCATCTTCTTCTCACAGCCAGTTCAGGAGCTCAAGTCCAGTGTCGGTACTCGAAAGCAGCTCCTCATCGTCTCAAACC…
18	I		BnaC08g25560D	GSBRNA2T00108950001	Protein	MFGQSFPEDIDCGNFFDNMDDILDFPGCDMDVGFSIGDSDSFPNIWTNHQDTWPAASDPLFSSNTNSDSSPELYVPFEDIVKVERPASFVEESLVAKKEDSFSRNTDSSSSHSQFRSSSPVSVLESSSSSSQTTNATSLVLSGKHGRPRTKRPRPPVQETDRVNVCGADSRLIVRIPKQFLSDHSKMITKKKKKKAKVPSSYSSSGIDLETNGSNNNNFDSYDSEQHPVRKCMHCEVTKTPQWRLGPMGPKTLCNACGVRYKSGRLFPEYRPANSPTFTPALHSNSHKKVAEMRSKRCSGGSYTNEESDLQDLIPNNAYIGVD*
18	I		BnaC08g25560D	GSBRNA2T00108950001	GATA_Domain	CMHCEVTKTPQWRLGPMGPKTLCNACGVRYKSGR
18	I	BnGATA1.30	BnaC08g30730D	GSBRNA2T00155519001	CDS	ATGGACGTCTACGGCGGCTTATCTTCACCGGACTTGCTTCGTATCGACGACCTTCTCGACTTCTCCAACGACGAAATCTTTTCATCTTCCTCCACCGTCGCTTCCTCCGCCGCTTCTTCGTCGGAAAACCCTTTCAACTTCCACGCTTCTCCACCTCCTCCCCCTCCTCTCCTCACCGACTTCACCCACGATCTCTGCGTTCCGAGCGACGACGCGGCTCATCTCGAGTGGCTATCACGCTTCGTCGACGACTCGTTCTCCGATTACCCAGCGAATCCACTAACCGTGAACGTCAGGCCTGACGCGTCGTTCACCGGGAAACCTAGAAGCCGTCGATCAAGAGCTCCGTCGTCGCCTTCCCTTGCCGGAACCTGGGCGCCGATGCCGGAATCCGAGCTT…
18	I		BnaC08g30730D	GSBRNA2T00155519001	Protein	MDVYGGLSSPDLLRIDDLLDFSNDEIFSSSSTVASSAASSSENPFNFHASPPPPPPLLTDFTHDLCVPSDDAAHLEWLSRFVDDSFSDYPANPLTVNVRPDASFTGKPRSRRSRAPSSPSLAGTWAPMPESELCYSVAKRSPSKKLEVESVTADGGGGRRCTHCASEKTPQWRTGPLGPKTLCNACGVRFKSGRLVPEYRPASSPTFVLTQHSNSHRKVMELRRQKEQIESRFQPQ*
18	I		BnaC08g30730D	GSBRNA2T00155519001	GATA_Domain	CTHCASEKTPQWRTGPLGPKTLCNACGVRFKSGR
18	I	BnGATA1.31	BnaC08g43400D	GSBRNA2T00019379001	CDS	ATGAATTGGTTACCTGAAGAGGAATTCAATGACAGTTTCTTTGATGATCTCATCAACCAAATCAATTTTCCACTTGAAGACACCACCACCAATGGTGAGGGAGAAGATTGGGAATCCAAATTCCAACACCTAGAGCCTCCTCCCATGGACTTGTTTACTACTTTCCCCTGTGAGTTCACCTCCTCTCATGTCATTAACAAGGAGGTTGCCCCTGTACCTGTGTTGAAACAGTCCAGCTCTCCATCACCTCCTGATGTTAAAGTCTCTAAGCTATTCCAGTCTTCAAGCCCAGTGTCAGTACTTGAGAGCAGCGACGCTTCTTTCTCGCCACAGAACTTAATATCTCAGTGTTTGGCTTTCCCTGTGAAAGGCATGAGAAGCAAGCGCAAACGCCCCACA…
18	I		BnaC08g43400D	GSBRNA2T00019379001	Protein	MNWLPEEEFNDSFFDDLINQINFPLEDTTTNGEGEDWESKFQHLEPPPMDLFTTFPCEFTSSHVINKEVAPVPVLKQSSSPSPPDVKVSKLFQSSSPVSVLESSDASFSPQNLISQCLAFPVKGMRSKRKRPTAQRLRFLYPFEASKPEAYYSSEQHAKKKRKTSHTEASSYDDGIVRRCTHCETTKTPQWREGPNGPKTLCNACGVRFRSGRLVPEYRPASSPTFIPSLHSNSHRKIIEMRRKEGDEFDNSMIHSGA*
18	I		BnaC08g43400D	GSBRNA2T00019379001	GATA_Domain	CTHCETTKTPQWREGPNGPKTLCNACGVRFRSGR
19	I	BnGATA1.32	BnaC09g03900D	GSBRNA2T00145966001	CDS	ATGGAAGAAGAAGCTCATGAATTCTTTCACACAGCGGACCATTTCTCCGTCGATGACCTCTTGGTCGATTTCCCTAACGATGAAGACGAGGAGAACGATGTCATTGCTGATTCCGATGGCGCCGACACAACCACCGCCGTAGCCGACAGCTCTAACTCCTCCTCCTTCTCCAACACCGGTCTTCCCACTTTCCACGGTGACGTTCAAGACGGAACCAGCTTCTCCGGCGACCTCTGCGTACCGAGTGATGAGTTAGCTGAGCTAGAGTGGTTGTCGAACTTCGTGGAGGACTCGTTCTCGACCGAACATGTTCAAAAGCTCCAGCTAATACCCGGTTACAAGTCCCGACCCGATTCAAAATCCGAACCCGGCCCGAAAAACCTGAAAAGCAGCAGTCCG…
19	I		BnaC09g03900D	GSBRNA2T00145966001	Protein	MEEEAHEFFHTADHFSVDDLLVDFPNDEDEENDVIADSDGADTTTAVADSSNSSSFSNTGLPTFHGDVQDGTSFSGDLCVPSDELAELEWLSNFVEDSFSTEHVQKLQLIPGYKSRPDSKSEPGPKNLKSSSPVFTTDVSVPAKARSKRSRAAACNWASRELPKEAFYDNPFTGETIISSLYLSPPSSPTLTAQLWKKLAVDASRRKKDSSTDSGEDERRCLHCATDKTPQWRTGPMGPKTLCNACGVRYKSGRLVPEYRPVASPTFVLSKHSNSHRKVMELRRQKEMTKSHHNHHGNDTAMILDVSSDGDDYLIHHNVV*
19	I		BnaC09g03900D	GSBRNA2T00145966001	GATA_Domain	CLHCATDKTPQWRTGPMGPKTLCNACGVRYKSGR
20	I	BnGATA1.33	BnaAnng15440D	GSBRNA2T00025173001	CDS	ATGAATTGGTTATTACCTGAGGAAGGTCTCTCGGATGATCTTTTTGGTGACTTATTCAACTCTGTCGAACTTTCACTTCAAGACATTGACGATGATGATACCACCAATGGTGAAGTAGAAGATTGGGAAGCCAAATTTCAACACCTCGAACCTCCTCCCATGGATGTCTTTACGAGTTTTCCCACTGAGTTCACCTCCTCTTGTCGCGTTAACAAGCTCGGCCGTGTGGGGACAGTACCTGTTTTGAAACAGTCCGGTGCTTGTGCAGCCTTGTCTGGCACCAGTCCCCACAAGTTTTCATCACCTGCTGATGATATCAAAGTTTCAAAGATGTTTCAATCCTTAAGCCCAGTGTCAGTTTTTGAGAGCAGCGATGCTTCTTTCTCGCCACATAACTCA…
20	I		BnaAnng15440D	GSBRNA2T00025173001	Protein	MNWLLPEEGLSDDLFGDLFNSVELSLQDIDDDDTTNGEVEDWEAKFQHLEPPPMDVFTSFPTEFTSSCRVNKLGRVGTVPVLKQSGACAALSGTSPHKFSSPADDIKVSKMFQSLSPVSVFESSDASFSPHNSRSQRLTSPVKGMRSKRKRPTTVRFKYLHQFDEASKPEMLAPGESGLRTYYAFEQHAKKKHKISSKVARKCTHCETTETPQWREGPSGPKTLCNACGVRFRSGRLVPEYRPASSPTFVPSVHSNSHRKIIEMRRKEGGQFHTSMIHGVISRA*
20	I		BnaAnng15440D	GSBRNA2T00025173001	GATA_Domain	CTHCETTETPQWREGPSGPKTLCNACGVRFRSGR
21	I	BnGATA1.34	BnaCnng53150D	GSBRNA2T00058631001	CDS	ATGTTTGGACAAAGCTTCGCGGAGGATCTTGATTGTGGCAACTTCTTTGACAACATGGACGATCTTCTTGATTTTCCCGGTGGTGATATCGATGTCGGTTTCGGCATAGGTGACTCCGACTCTTTTCCTAACATCTGGACTACTCATCAGGACACATGGCCTGCAGCTTCTGATCCTCTCTTCGCTTCCAACACAAACTCTGACTCATCACCTGAGCTCTATGTTCCGTTTGAAGATATTGTTAAGGTGGAAAGACCAAAATGCTTTGTAGAGGAATCCTTAGTTGAGAAGAAGGAAGATTCGTTTTTCACAAACACGGATTCATCATCTTCTCATAGCCAATTCAGGAGCTCAAGTCCAGTGTCGGTACTCGAAAGCAGCTCCTCATCGTCTCATACA…
21	I		BnaCnng53150D	GSBRNA2T00058631001	Protein	MFGQSFAEDLDCGNFFDNMDDLLDFPGGDIDVGFGIGDSDSFPNIWTTHQDTWPAASDPLFASNTNSDSSPELYVPFEDIVKVERPKCFVEESLVEKKEDSFFTNTDSSSSHSQFRSSSPVSVLESSSSSSHTTNTTSLVLPGKHGRPRTKRPRPQVQEKDKVNDNVFGADSRLIIRIPKQFLSDHSKMITKKKKKKAKVVSSSSWSEIDLETNGNNNVDSCSSEQNPVRKCMHCEVTKTPQWRLGPMGPKTLCNACGVRYKSGRLFPEYRPAASPTFTPALHSNSHKKVAEMRNKRCSNGSYTNEENDLHDLVLNNAYIGIGVGKSQRVEKF*
21	I		BnaCnng53150D	GSBRNA2T00058631001	GATA_Domain	CMHCEVTKTPQWRLGPMGPKTLCNACGVRYKSGR
21	I	BnGATA1.35	BnaCnng63480D	GSBRNA2T00087773001	CDS	ATGGAGCTGTGGACAGAAGCTAGAGCCCTAAAAGCAAGTCTAAGAGGAGAAGCTATAAAGCATCAAGTGATTGTGGCTGAGGAACTAAGCCGAACTTCTTCTGCTGAAGATTTCTCCGTTGAGTGTTTCCTTGATTTCTCAGAAGTAGGTCAAGAAAGAGACGAAGAACAACTTGTCTCCGTTTGTTCTTCACAAGAAGAACAAGAACAAAATTATTGTATCTTTAGTTCACAACCTTGCATCTTTGATCAACTTCCTTCTTTGCCGGATGAAGATGTGGAAGAGCTTGAATGGGTATCTCGTGTTGTGGATGATTGTTCATCACCAGAAGTCTCACTTCTCTTCACACAAACCCTCAAAACCAAACCAAGCTTCTCATCTTCAGTTCCGGTTAAAACA…
21	I		BnaCnng63480D	GSBRNA2T00087773001	Protein	MELWTEARALKASLRGEAIKHQVIVAEELSRTSSAEDFSVECFLDFSEVGQERDEEQLVSVCSSQEEQEQNYCIFSSQPCIFDQLPSLPDEDVEELEWVSRVVDDCSSPEVSLLFTQTLKTKPSFSSSVPVKTRTKRSRNSLTGDRVWPLVSTNQHATGEQCKKKKQETAVLFQRRCSHCGTNTTPQWRTGPAGPKTLCNACGVRFKSGRLCPEYRPADSPTFSNEIHSNLHRKVMELRKSKDLGEERGEATNKSDQVKFGS*
21	I		BnaCnng63480D	GSBRNA2T00087773001	GATA_Domain	CSHCGTNTTPQWRTGPAGPKTLCNACGVRFKSGR
21	I	BnGATA1.36	BnaCnng77580D	GSBRNA2T00029649001	CDS	ATGAATAACGGCGGTTCGTGGTTACCTGAAGAGGAGTTAAAGGGTTTATCGGAAAACTTCTTTGATGATCTCATTAATCATACTGATTTGCTTCTTGAAGAGGACATGGAAACGGGCAATGATGATGATGAGGGAGATTGGGATGCCAAGTTTGAAAATCTCGTGCCTCCGCCATTGGATGTCTTGTCCTCTGAGTTCACTCACGGCCTGAGGAAGCCCGTGCCCACTTTGAGGCAATCGAGTTCTTCAGAAGTCTCTTCCACCATCGATAACTCCCTTCATGATGTCAAAGTCTCTACGCTATTCCAGTCTTCAAGCGCACTCTCAGTCCTCGCCAATGGTTCCGTCTCGTTCCCCTTGAAAGGCACCAGAAGCAACCTGCGCAAACGCCCCACACCG…
21	I		BnaCnng77580D	GSBRNA2T00029649001	Protein	MNNGGSWLPEEELKGLSENFFDDLINHTDLLLEEDMETGNDDDEGDWDAKFENLVPPPLDVLSSEFTHGLRKPVPTLRQSSSSEVSSTIDNSLHDVKVSTLFQSSSALSVLANGSVSFPLKGTRSNLRKRPTPPTFRSLKSFASEMVQQFAPDDPDSETYLPFAKKKRQRKNKDQSSVSDSPQQFNADGTIRMCTHCETTKTPQWREGPCGPKTLCNACGVRFRSGRLLPEYRPSSSPSFIPSLHSNSHRKIIEMRRKYQDLQPG*
21	I		BnaCnng77580D	GSBRNA2T00029649001	GATA_Domain	CTHCETTKTPQWREGPCGPKTLCNACGVRFRSGR
1	II	BnGATA2.1	BnaA01g15350D	GSBRNA2T00149587001	CDS	ATGGGTTCGAGTTTTCATTACACTATAGATCTCAATGATGATCAAATCGACCAACCTTTTTTCTCTCATCTTGGATCCTCTCTTCATCATAACCACCATCATCATGATGATGATCATTTAGGTCCTTCTAATTTCTCTTCTTCATCATCTTCTTTGACTCCATCATCTCTTTCCCACCTCCCTTTCTTGATCAATTCTCACCAAGATCAAATACATGTTGGGTACAACAACAACACTTTTCAAGGTTTTCTTGATCCTCATCTCTCCCAATCACTCGAGACCAAGAAGTTTGTATCTAATAGTGGATTACCATCAAGCGATCAAGTGGTGCCAAAGAAGGAGACACGACTAAAATTGACGATACGGAAGAAAGACAATCATCATGTTCATGAACAGGTG…
1	II		BnaA01g15350D	GSBRNA2T00149587001	Protein	MGSSFHYTIDLNDDQIDQPFFSHLGSSLHHNHHHHDDDHLGPSNFSSSSSSLTPSSLSHLPFLINSHQDQIHVGYNNNTFQGFLDPHLSQSLETKKFVSNSGLPSSDQVVPKKETRLKLTIRKKDNHHVHEQVKLMKRKTMITTTENNKQHVSNDQSMNQRNFEGHDQDHLKKISANQYNIVNETGYNGSNNGVIRICSDCNTTKTPLWRSGPRGPKSLCNACGIRQRKARQAAMAAAAATTNSEYLSPPLMKKKMQSKYKRSNEVSNLYSSLAPKVKKCKSMSTSVEEAISVMERTAAETQAKSTMSRSSSTSSSSNNFYYDDLAIILSKSSAYQQGFPQVEKDAAILLMALSYGRVHG*
1	II		BnaA01g15350D	GSBRNA2T00149587001	GATA_Domain	CSDCNTTKTPLWRSGPRGPKSLCNACGIRQRKAR
1	II	BnGATA2.2	BnaA01g17700D	GSBRNA2T00051645001	CDS	ATGTCAATGACGGAAGAAACAAAGACGACGACGAAGCTCGAAACGGCGGGGGATTCCTCCGATGTTGAAAGTGGAAACTGTAGCAGTAGCGGAAGTGGAGGCGACACGAAGAAGACATGCGTTGATTGCGGGACAAACAAGACTCCACTTTGGCGTGGTGGCCCTGCTGGTCCTAAATCATTGTGCAATGCGTGTGGGATCAAGAGCAGGAAGAAGAGGCAGGCAGCTCTTGGAATCAGACAAGATGATAATAAAAAGATCAAGAACAAAACCAACAACAGTCTTCCTCTCGACCACCAGATGATCAAGAATAGAAAAGGCGAGTCAGGAAATGTCAAGAACAAGATCAAGACAACAGAGAGTGAGAATTTCATCAGTAGAGTTAACAAGAAGAGTTTG…
1	II		BnaA01g17700D	GSBRNA2T00051645001	Protein	MSMTEETKTTTKLETAGDSSDVESGNCSSSGSGGDTKKTCVDCGTNKTPLWRGGPAGPKSLCNACGIKSRKKRQAALGIRQDDNKKIKNKTNNSLPLDHQMIKNRKGESGNVKNKIKTTESENFISRVNKKSLERASRFLDLGFKVPAMKRSVVEKKRLWRKLGEEERAAVLLMTLSCG*
1	II		BnaA01g17700D	GSBRNA2T00051645001	GATA_Domain	CVDCGTNKTPLWRGGPAGPKSLCNACGIKSRKKRQ
1	II	BnGATA2.3	BnaA01g27530D	GSBRNA2T00057568001	CDS	ATGTCGGAGGGATCAGAAGAAACGAAGACAAAGGTTGATTCCGCCGGAGAGTTATCGGACGTCGATAACGAGAACTGTAGTAGCAGTGGAAGTGGCGGCGGCGAGACGAAGAAGACATGCGTTGATTGCGGAACGTTCAAAACTCCTCTCTGGCGCGGTGGCCCTGCCGGACCTAAGTCGCTGTGCAATGATTGTGGGATCAAGAGCAGGAAGAAGAGGCAAGCGGCTCTCGGGATCAAACCAGAGAAGAAGATCAGAAAAAGCAACAGCTGTGACAGTGATCTAAGCCTCGAAGATGATCGTAATGTCAATAACAAGATCAAGAAAGCTGATGATCATACTAGTACTAGTAGCAGCTGCAGCAAAAGAGTGAGTAAGTTTCTGGATCTGGGATTGGAA…
1	II		BnaA01g27530D	GSBRNA2T00057568001	Protein	MSEGSEETKTKVDSAGELSDVDNENCSSSGSGGGETKKTCVDCGTFKTPLWRGGPAGPKSLCNDCGIKSRKKRQAALGIKPEKKIRKSNSCDSDLSLEDDRNVNNKIKKADDHTSTSSSCSKRVSKFLDLGLEVPVMKRSAVEKKRLWKKLGEEERAAVLLMALSCGSVYA*
1	II		BnaA01g27530D	GSBRNA2T00057568001	GATA_Domain	CVDCGTFKTPLWRGGPAGPKSLCNDCGIKSRKKRQ
1	II	BnGATA2.4	BnaA01g32640D	GSBRNA2T00057511001	CDS	ATGCTAGATCACACCGAGAAAATCTTCGATTCAGAAGCCATGACAACCAAGTTCACATCCGTAGATGCAACTGAAGATATCAGCAGCAGCAGTGATGGAGGAGGAGGAGGAGTCAACAGCGAGAAGAAGAGTTGCGCCATTTGCGGTACCAGCAAAACTCCTCTTTGGCGTGGGGGTCCCACCGGTCCCAAGTCGCTATGTAACGCATGCGGGATCAGGAACAAGAAGAAGAAAAGTACTGTTAGATCGGAAGTTAAGAAGAAGAAGAAGAAGCAGAGTTCCAAGATTGGTGACTCGTTGAAGCAGAGATTGATGGAGTTGGGGAGAGAAGTTATGATGCAGAGGAAGAAGAAGCTAGGCGAGGAAGAGCAAGCTGCTGTGTTACTCATGGCTCTTTCG…
1	II		BnaA01g32640D	GSBRNA2T00057511001	Protein	MLDHTEKIFDSEAMTTKFTSVDATEDISSSSDGGGGGVNSEKKSCAICGTSKTPLWRGGPTGPKSLCNACGIRNKKKKSTVRSEVKKKKKKQSSKIGDSLKQRLMELGREVMMQRKKKLGEEEQAAVLLMALSYASSVYA*
1	II		BnaA01g32640D	GSBRNA2T00057511001	GATA_Domain	CAICGTSKTPLWRGGPTGPKSLCNACGIRNKKKK
2	II	BnGATA2.5	BnaA02g08490D	GSBRNA2T00012910001	CDS	ATGGGTTCAAATTTTCATTACTCCATAGATTTAAACGAAGATCAAAACCATCACGAACAGCCCTTTTTGTATCCTTTTGGATCCTCTTCGTCTATTCTTCATAATCAGCAGCCGCATCATCACCATAATCATCAAGTTCCCTCTAATTCTTCATCATCCATTTCGTCTCTATCCTCTTACCTCCCTTTCTTGATCAACTCTCAAGAAGATCATCATGTTGCGTACAACAATACTTATCATGCTGATCATCTCCATCTATCTCAACCCCTCAAGGCCAATATGTTTAACGGTGGATCATCATCATCTTACGATCACACGGTGCCAAAGAAGGAGAGAAGACTGAAACTAACGATAAGGAAAAAAGATTATCACGATGACCGAACCGATTTTCCTCATCAA…
2	II		BnaA02g08490D	GSBRNA2T00012910001	Protein	MGSNFHYSIDLNEDQNHHEQPFLYPFGSSSSILHNQQPHHHHNHQVPSNSSSSISSLSSYLPFLINSQEDHHVAYNNTYHADHLHLSQPLKANMFNGGSSSSYDHTVPKKERRLKLTIRKKDYHDDRTDFPHQNPTKLNSGSDKWLMSPKMRLIKKTITNNKQRIDHTNSNDNNHKEDHYPLDHKTTFKEDHDEELKKVSTRTNTAATTEKRCNTINENGYGNNNGVIRVCSDCNTTKTPLWRSGPRGPKSLCNACGIRQRKARRAAMAAAVAAGDDQEVVAARLQQLPVKKKLQNKRKRSNGGDKYNLSSPVVAKTKKCKLKEEEDDAAIVAGDSEISKSTTSSGSSVLPNKFCFDDLTILLSKSSAYQQVFPQDEKEAAILLMALSYGMVHG*
2	II		BnaA02g08490D	GSBRNA2T00012910001	GATA_Domain	CSDCNTTKTPLWRSGPRGPKSLCNACGIRQRKAR
2	II	BnGATA2.6	BnaA02g30690D	GSBRNA2T00055426001	CDS	ATGCTAGATCACAGCGAGGAGGAATATTCGGAAACAATGAAGAAAATAGCTGAAGATGCGATCGAACAGAACAGGACTTGTAGTAACGAGAAGAAGACTTGCGCTGATTGTGGTACGAGCAAAACTCCTCTTTGGCGCGGTGGTCCCGCCGGTCCAAAGTCGCTTTGTAACGCGTGTGGGATTAGAAACAGGAAGAGAAGAAGAGGAGTGGAAGACAAGAAGCAGCCGAAGAAAACAAACTCAGGTGGCGGCGGCGGAGGTGATCTGAAGAGAAGCCCTAAAGTTGGTGAATCAATGAAACAGAGGATGATGGATTTGGGGATGACGAAGCGATCGAGGGTGGAGAAGCAGCTACGGAAGCTCGGGGAGGAAGAGCAAGCGGCGGTGCTTCTCATGGCT…
2	II		BnaA02g30690D	GSBRNA2T00055426001	Protein	MLDHSEEEYSETMKKIAEDAIEQNRTCSNEKKTCADCGTSKTPLWRGGPAGPKSLCNACGIRNRKRRRGVEDKKQPKKTNSGGGGGGDLKRSPKVGESMKQRMMDLGMTKRSRVEKQLRKLGEEEQAAVLLMALSYGSVYA*
2	II		BnaA02g30690D	GSBRNA2T00055426001	GATA_Domain	CADCGTSKTPLWRGGPAGPKSLCNACGIRNRKRR
3	II	BnGATA2.7	BnaA03g34330D	GSBRNA2T00137510001	CDS	ATGTCCGAGGGATCAGAAGAATCGAAATCGAAGGTAGAGTCTGCCGGAGAGTTATTGGATGTCGACAACGAGAACTGCAGTAGCAGTGGAAGCGGCGGCGAGACGAAGAGGACTTGCGTTGATTGCGGAACACTCCGAACTCCTCTCTGGCGCGGTGGCCCTGCTGGTCCTAAGTCGTTGTGCAATGCTTGTGGGATCAAGAGCAGGAAGAAGAGGCAAGCGGCTCTTGGAATCAAACCAGACGAGAAGAAGAGAAACAGAAAAAGCAACAGCAGCAGTGATAGTGATCTAAGCTTTGATGATCATAGAGACTGTAAGAAGAAGAAGAAGATCAACAAAGGTGATGATGATGATTCCAGAAATTGCAGCAGCGAAGGAGTGAGTAAGTATTTGGATTTG…
3	II		BnaA03g34330D	GSBRNA2T00137510001	Protein	MSEGSEESKSKVESAGELLDVDNENCSSSGSGGETKRTCVDCGTLRTPLWRGGPAGPKSLCNACGIKSRKKRQAALGIKPDEKKRNRKSNSSSDSDLSFDDHRDCKKKKKINKGDDDDSRNCSSEGVSKYLDLGFKVPVMKRSAVEKKRLWKKLGEEERAAVLLMALSCGSVFS*
3	II		BnaA03g34330D	GSBRNA2T00137510001	GATA_Domain	CVDCGTLRTPLWRGGPAGPKSLCNACGIKSRKKRQ
3	II	BnGATA2.8	BnaA03g35920D	GSBRNA2T00137325001	CDS	ATGGAGCAGGAATTGGATTTAACACTGAGGTTGGGTCTGCCAAGTCCTGCTATTGAGACACATCTGAGCTTAGACACTCCTCCCACCACTAATCAGGGGATCAACGTCGACGATGGCCGCCGAGACAACAACGCCGGTGGTGAGAATCACGAACGTCACACCGACGTCAATATGAGATATTACAATTTAGTCTTCAACCACTTCGCCGGCATCCGCGAGACCTTGAATTTCACTCCTTTTCCGATACAACCGCCTCCCTATTCTTCTCCGGCGCCGACGCCGGCGACTCCTACGAGGAGTGATTATGTTCTGATCGATGTCCCTGCTAGGAGAGCAGTTCGTAGCGCTTTGGCGACTGGAAACGCTCTGAACGCAAACGCAAACGCAAACGCGAAACAG…
3	II		BnaA03g35920D	GSBRNA2T00137325001	Protein	MEQELDLTLRLGLPSPAIETHLSLDTPPTTNQGINVDDGRRDNNAGGENHERHTDVNMRYYNLVFNHFAGIRETLNFTPFPIQPPPYSSPAPTPATPTRSDYVLIDVPARRAVRSALATGNALNANANANAKQRRGCGGCSGGRIGWMRKCTNLNCNAIDTPMWRRGPLGPKTLCNACGIKFRKEEERRSKRS*
3	II		BnaA03g35920D	GSBRNA2T00137325001	GATA_Domain	TNLNCNAIDTPMWRRGPLGPKTLCNACGIKFRKEE
3	II	BnGATA2.9	BnaA03g41010D	GSBRNA2T00151338001	CDS	ATGATGCATACTCCGTACAATACTTCAACACAGGGGCAATATTGTCATTATTGCGCAATGTTCCACCACCACAGCCAAAGCTGCTGCTACAACAACAACAACAACTCAAACGCCGGCGTTTACGAGCAGAACGGCGAAGATTATTACTCTTCCTCCGTCGTTGACTGCACTCTATCTCTTGGCACTCCTTCCACACGTCTCTGCGAGGAGGATGAGAAACGCAAACGCACTACTTCCTATGGTCCTTCCTCTTGCATTTCCAACTTCTTGGACTTGATTCACACCAAAAACAACAACTCCAATACGAAGCCGTCTTTTGACTTCCCTTCTTTCTCCACTGGTAATCCCATCAAGCCAACACGCGGTTGCCCCAGCGGTAACGGCGGTGGCGACTCTCTC…
3	II		BnaA03g41010D	GSBRNA2T00151338001	Protein	MMHTPYNTSTQGQYCHYCAMFHHHSQSCCYNNNNNSNAGVYEQNGEDYYSSSVVDCTLSLGTPSTRLCEEDEKRKRTTSYGPSSCISNFLDLIHTKNNNSNTKPSFDFPSFSTGNPIKPTRGCPSGNGGGDSLLARRCANCDTTSTPLWRNGPRGPKSLCNACGIRFKKEERRTTTASGNAVVGASPIAGDPYGHHNASYNNYNITTSHNNSGTSWAQHTTQRAPCNYPANEIRFMDDYSSTGADNNGDSDGSHGGVPFLSWRLNVADRASLVHDFTR*
3	II		BnaA03g41010D	GSBRNA2T00151338001	GATA_Domain	CANCDTTSTPLWRNGPRGPKSLCNACGIRFKKEE
3	II	BnGATA2.10	BnaA03g47860D	GSBRNA2T00075300001	CDS	ATGGGTTCAAATTTTCGTTACACTATAGATCTCAATGAAGATCATCAAAACCATCAACCTTTTTTCTCTTCTTTTGGATCCTCTATTCATCAAAATCATGATCATCAACAAAATGTTTACCATCACCAAGCTCTATCTAATCCCACTTTTTCATCATCTTCTTTAGCTTCACCATCTCTTTCCTACCTCCCTTTCTTGATCAACTCTCACCAAGATCAAGTACATGTTGGGTATAACAACCATACTTTTCATGGCTTTCTTGATCCTCATATCTCCCAGCCCCTTGAGACCAAAAAGTTTGTATATGATGGTGGATCATCATCAAGCGATCAAATGACGCCAGAGAAGGAGACACGACTTAAATTGACGATAAGGAAGAATGATAATCATCATGACCAA…
3	II		BnaA03g47860D	GSBRNA2T00075300001	Protein	MGSNFRYTIDLNEDHQNHQPFFSSFGSSIHQNHDHQQNVYHHQALSNPTFSSSSLASPSLSYLPFLINSHQDQVHVGYNNHTFHGFLDPHISQPLETKKFVYDGGSSSSDQMTPEKETRLKLTIRKNDNHHDQTDLPQYPTKGETESNSLKWMSSKVRFMKRKTMITPTDNNKQYVKNDQSLNVSNLEEDHLNKISKNHYNMIANENGYNGSNNCVTRICSDCNTTKTPLWRSGPRGPKSLCNACGIRQRKARRAAMAASGATTTSDVSPPLLKKKIQNKNKRSNKVGSLSSPLASKVHKYKSMTTSVAEATQGKSTMSSSSTSSSSNKCYFDELAIILSKSSAYQQVFPQDEKEAAILLMALSYGMVHG*
3	II		BnaA03g47860D	GSBRNA2T00075300001	GATA_Domain	CSDCNTTKTPLWRSGPRGPKSLCNACGIRQRKAR
3	II	BnGATA2.11	BnaA03g47870D	GSBRNA2T00075299001	CDS	ATGGGTTCAAATTTTCGTTACACTATAGATCTCAATGAAGATCATCAAAACCATCAACCTTTTTTCTCTTCTTTTGGATCCTCTATTCATCAAAATCATGATCATCAACAAAATGTTTACCATCACCAAGCTCTATCTAATCCCACTTTTTCATCATCTTCTTTAGCTTCACCATCTCTTTCCTACCTCCCTTTCTTGATCAACTCTCACCAAGATCAAGTACATGTTGGGTATAACAACCATACTTTTCATGGCTTTCTTGATCCTCATATCTCCCAGCCCCTTGAGACCAAAAAGTTTGTATATGATGGTGGATCATCATCAAGCGATCAAATGACGCCAGAGAAGGAGACACGACTTAAGTTGACGATAAGGAAGAATGATAATCATCATGACCAA…
3	II		BnaA03g47870D	GSBRNA2T00075299001	Protein	MGSNFRYTIDLNEDHQNHQPFFSSFGSSIHQNHDHQQNVYHHQALSNPTFSSSSLASPSLSYLPFLINSHQDQVHVGYNNHTFHGFLDPHISQPLETKKFVYDGGSSSSDQMTPEKETRLKLTIRKNDNHHDQTDLPQYPTKGETESNSLKWMSSKVRFMKRKTMITPTDNNKQYVKNDQSLNVSNLEEDHLNKISKNHYNMIANENGYNGSNNCVTRICSDCNTTKTPLWRSGPRGPKSLCNACGIRQRKARRAAMAASGATTTSDLSPPLLKKKIQNKNKRSNKVGSLSSPLASKVHKYKSMTTSVAEATQGKSTMSSSSTSSSSNKCYFDELAIILSKSSAYQQVFPQDEKEAAILLMALSYGMVHG*
3	II		BnaA03g47870D	GSBRNA2T00075299001	GATA_Domain	CSDCNTTKTPLWRSGPRGPKSLCNACGIRQRKAR
5	II	BnGATA2.12	BnaA05g23040D	GSBRNA2T00153792001	CDS	ATGTCTGACGGATCAGAAGAAACGAAAACAAAGCTTGATTCTTCCGGAGAGTCATCGGACGTCGATAACGAGAACTGCATTAGCAGTGGAGGTGGAAGTAGCGGCGAAGCGAAGCGGACTTGCGTTGATTGCGGAACATTCCGAACTCCCCTTTGGCGCGGTGGCCCTGCTGGACCTAAGTCGTTGTGCAATGCGTGTGGGATCAAGAGCAGGAAGAAGAGGCAAGCTGCTCTCGGAATCAAACCAGAGAAGAAGATCAGAAAAAGCATCATCATCACCAGTGATACTAGTGATCTAAGCCTCGAAGATGATGATCACAAAACTTGCAGCAGCAGCAGCAGCAAAGGAATAAGTAGATTTTTGGATTTAGGGTTTAAGGTTCCGGTAATGAAGAGATCA…
5	II		BnaA05g23040D	GSBRNA2T00153792001	Protein	MSDGSEETKTKLDSSGESSDVDNENCISSGGGSSGEAKRTCVDCGTFRTPLWRGGPAGPKSLCNACGIKSRKKRQAALGIKPEKKIRKSIIITSDTSDLSLEDDDHKTCSSSSSKGISRFLDLGFKVPVMKRSSVEKKKRLWSKLGEEERAAAVLLMALSCASVYA*
5	II		BnaA05g23040D	GSBRNA2T00153792001	GATA_Domain	CVDCGTFRTPLWRGGPAGPKSLCNACGIKSRKKRQ
6	II	BnGATA2.13	BnaA06g29580D	GSBRNA2T00144343001	CDS	ATGCTAGATCACAGCGATAAGGTCTCGAAACCAAGAGCTGAAGATATGATCGAACAAAACAAGACTAGTAGTAGTAACGAGAAGAAGACTTGCGCTCACTGTGGTACAAGCAAAACCCCTCTTTGGCGTGGTGGCCCCGCCGGTCCTAAGTCGCTTTGTAACGCGTGTGGGATCAGAAACAGGAAGAAGAGACGAGGAGTTGAAGATAAGAAGCAACAGTCGAAGAAATCAAGTTCCGGCGGCGGCGGCGATCTGAAACAGAGGATGATGGATTTTGAAATGGGGAAGCGATCTACGGTGGAGAAGCAGCGACGGAAGCTCGGCGAGGAAGAGCAAGCCGCTGTGCTTCTCATGGCTCTCTCGTATGGATCAGTGTACGCTTAG
6	II		BnaA06g29580D	GSBRNA2T00144343001	Protein	MLDHSDKVSKPRAEDMIEQNKTSSSNEKKTCAHCGTSKTPLWRGGPAGPKSLCNACGIRNRKKRRGVEDKKQQSKKSSSGGGGDLKQRMMDFEMGKRSTVEKQRRKLGEEEQAAVLLMALSYGSVYA*
6	II		BnaA06g29580D	GSBRNA2T00144343001	GATA_Domain	CAHCGTSKTPLWRGGPAGPKSLCNACGIRNRKKR
7	II	BnGATA2.14	BnaA07g12520D	GSBRNA2T00081673001	CDS	ATGACGCAGGGGAGATATTGTGAGTCTTGCGGATGGTTCCACGACCACACTCAAACATGCTTATTTGTCCACAATGGAAACGGCTGTTCGAACATACAAACCGCTGTTGTTGACTGCACTCTCTCTTTGGGACCTCCGTCCACTACAACTACAAGACTATCTGAGAGAGACAAGAAGAAGATGCGACGGTCCAGTACTTCAACTCGTGTCTCCAGTTTCATTGACACCGATACGAACACCTCCAAAACGTCGACGTATAGCGTCCTTCCCTCTTCCAACCGCCGTATTTCTGGTGGCGGCGATACTCTACTTGATCGTCGCTGTACCAAATGTGATACAACGTCTACGCCCCTATGGAGGAATGGTCCTCGAGGTCCCAAGTCGTTATGCAATGCGTGT…
7	II		BnaA07g12520D	GSBRNA2T00081673001	Protein	MTQGRYCESCGWFHDHTQTCLFVHNGNGCSNIQTAVVDCTLSLGPPSTTTTRLSERDKKKMRRSSTSTRVSSFIDTDTNTSKTSTYSVLPSSNRRISGGGDTLLDRRCTKCDTTSTPLWRNGPRGPKSLCNACGIRFKKEERRTMDTTRMTASSTVAQDQYGHHPSSYSNHNNATDQSGSSTCNFVASEIMLNHDYGGAGEYYRRDPVDGVNGLHSHSWRLNVEDTAMSLVYDFTR*
7	II		BnaA07g12520D	GSBRNA2T00081673001	GATA_Domain	CTKCDTTSTPLWRNGPRGPKSLCNACGIRFKKEE
7	II	BnGATA2.15	BnaA07g36170D	GSBRNA2T00034196001	CDS	ATGATGGGATACCAAACAAACCCTAATTTCTCCATGTTTTTTTCCTTGGAAAATAACGACCAAAACAATCAAGATTATAATTCTTATAACAGTCTCTCTTCATCAACTTCTGTTGATTGCACTCTTTCACTTGGAACACCGTCCACTCGTCTAGACGACCACCGCAGATATTCTTCCGTTAGTTCTAACATGTCCGGTGATTACTTCTATCACGGAGGAAGCGCTAAAACGACGTCGTACAAGAAGGGCGGCGGTGATCACAACTTACCTCGCCGTTGTGCTAGCTGCGACACAACTTCTACTCCTTTATGGAGAAACGGACCAAAAGGACCCAAGTCGTTATGCAATGCGTGTGGAATCCGATTCAAGAAGGAAGAGAGGCGTGCAGCCGCCAGAAAC…
7	II		BnaA07g36170D	GSBRNA2T00034196001	Protein	MMGYQTNPNFSMFFSLENNDQNNQDYNSYNSLSSSTSVDCTLSLGTPSTRLDDHRRYSSVSSNMSGDYFYHGGSAKTTSYKKGGGDHNLPRRCASCDTTSTPLWRNGPKGPKSLCNACGIRFKKEERRAAARNSITSVGGSSAAEIPAGGNYYNHHHHYPSSSPSWAHQNTQRVQYFSPAPEMEYPFVDDATAASFLSWN*
7	II		BnaA07g36170D	GSBRNA2T00034196001	GATA_Domain	CASCDTTSTPLWRNGPKGPKSLCNACGIRFKKEE
8	II	BnGATA2.16	BnaA08g15310D	GSBRNA2T00027229001	CDS	ATGGGTTTCTCAATGTTCTTCTCATCCGAAAACGACGTCGTACATCACTCCACTCCTTATGCTTCTGTTGACTGTACTCTCTCACTTGGAACTCCATCTACTCGTCTCTGCAATGACGACGACCGTAGATTCTCTTCTCATACCTCAAACAGATTAGGCTGGGACTTCTTGCACGGTGCCAAGAAAGGCATTGGCGGCGGCGGAGATAACAGCTACCTTCTCCCTCGCCGTTGTGCTAACTGCGATGCCACTTCTACTCCTCTTTGGAGAAACGGTCCAAGAGGTCCCAAGTCATTATGTAATGCGTGTGGCATCCGATTCAAGAAGGAAGAGAGACGTGCGTCCACAGCCGGGATCTCGACTTCCGGCGGAGGATCAACGGCGGCTGGAGTTTCGACT…
8	II		BnaA08g15310D	GSBRNA2T00027229001	Protein	MGFSMFFSSENDVVHHSTPYASVDCTLSLGTPSTRLCNDDDRRFSSHTSNRLGWDFLHGAKKGIGGGGDNSYLLPRRCANCDATSTPLWRNGPRGPKSLCNACGIRFKKEERRASTAGISTSGGGSTAAGVSTSDHHGGANYYYNNNHYASPTPWIHHQQHNTQRVPYYSPANNQYSFVDDAREVNHDATADSFLSWRLNVADRTSLVHDFTM*
8	II		BnaA08g15310D	GSBRNA2T00027229001	GATA_Domain	CANCDATSTPLWRNGPRGPKSLCNACGIRFKKEE
9	II	BnGATA2.17	BnaA09g52870D	GSBRNA2T00028419001	CDS	ATGATGGGATACCAAACAAACGCTAATTTCTCCATGTTGTACGACCAAGACCACCCTCATAATTATGATTATGATGACCTCTCTTCATCAACTTCTGTTGATTGCACTCTCTCCCTTGGAACACCATCTACTCGTCTCGACGAACACCATAGATTTTCTTCTGCCAATTCTAACAACATCTCCGGCGACTTCTTCTTTCACGGAGGAAGCGCAAAAACGACGACGTCTTACAAGAAGAGCGGTAGTGAACACAACCTGCCTCGCCGTTGTGCTAGCTGCGACACAACTTCTACTCCTCTATGGAGAAACGGACCAAAAGGGCCTAAGTCGTTATGCAATGCGTGTGGAATCAGATTCAAGAAGGAAGAGAGGCGTGCAGCCGCCAGAAACTCAATAACG…
9	II		BnaA09g52870D	GSBRNA2T00028419001	Protein	MMGYQTNANFSMLYDQDHPHNYDYDDLSSSTSVDCTLSLGTPSTRLDEHHRFSSANSNNISGDFFFHGGSAKTTTSYKKSGSEHNLPRRCASCDTTSTPLWRNGPKGPKSLCNACGIRFKKEERRAAARNSITSGGGSSVAEVPAENLYNGGGNYYTHHHYASSSPSWAHQNTQRVQYFSPAPEMEYPFVDDVTAASFLSWN*
9	II		BnaA09g52870D	GSBRNA2T00028419001	GATA_Domain	CASCDTTSTPLWRNGPKGPKSLCNACGIRFKKEE
10	II	BnGATA2.18	BnaA10g10940D	GSBRNA2T00052811001	CDS	ATGGGTTCGAATTTTCATTACTCTATAGATCTAAACGAAGATCAAGACCATCATGAAGAGCCCTTTTTCTATCCTCTTGGATCCTCTTCGTCTCTTCTTCATAATTATCAAGTTCCTTCTAATTCTTCGTCTTCTTCGTCGTCCATTTCTTCTCTCTCCTCCTACCTCCCTTTCTTGATCAACTCTCAAGACGATCAACATGTTGCCTGCAACAACACTTATCAATATGAACATTTCCATCTTTCTCAACCCCTCAAGGCCAACATGTTTAACGGTGGATCATCATCATCTTCGTACGATCGTATGGTGCCAAAGAAGGAGACAAGACTGAAACTAACGATAAGGAAAAAAGATCATCACGACGACCAAACTGATTTTCTTCATCACCCGACAAAACCC…
10	II		BnaA10g10940D	GSBRNA2T00052811001	Protein	MGSNFHYSIDLNEDQDHHEEPFFYPLGSSSSLLHNYQVPSNSSSSSSSISSLSSYLPFLINSQDDQHVACNNTYQYEHFHLSQPLKANMFNGGSSSSSYDRMVPKKETRLKLTIRKKDHHDDQTDFLHHPTKPNSDSDKWMMSPKMRLIKKTITNNKQPTDQANNNNNRNHKEDHYPFNQKTSFEKDHDEDLKKVTTTAVTTENRYNTIKDNGYGNNNGVIRVCSDCNTTKTPLWRSGPRGPKSLCNACGIRQRKARKAAMAAAVAAGDQEVVAAQLQQIPAKKKLQSKKKRSNGGDKFNLSPPVMSKTKKCKIKEQEQEDTTTVAGDSEISKSTTSSDSSISSNKLCFNDLTIMLRKSSAYQQVFPQDEKEAAILLMALSHGMVHG*
10	II		BnaA10g10940D	GSBRNA2T00052811001	GATA_Domain	CSDCNTTKTPLWRSGPRGPKSLCNACGIRQRKAR
11	II	BnGATA2.19	BnaC01g18190D	GSBRNA2T00157484001	CDS	ATGGGTTCGAGTTTTCATTACACTATAGATCTCAATGAAGATCAAATCGACCAACCTTTTTTCTCTCATCTTGGATCCTCTCTTCATCATAACCAGCATCATCATGATGATGATCATTTAGCTCCTTCTAATCTCTCTTCTTCATCATCTTCTTTGACTCCATCATCTCTTTCCCACCTCTCTTTCTTTATCAATTCTCACCAAGATCAAATACATGTTGGGTACAACAACAACACTTTTCAAGGTTTTCTTGATCCCCATCTCTCCCAATCACTTGAGACCAAGAAGTTTGTATCTAATAGTGGATCACCATCAAGCGATCAAGTGGTGCCAAAGAAGGAGGCACGACTAAAATTGACGAAACGGAAGAAAGACAATCATCATGATCATGAACAGGTG…
11	II		BnaC01g18190D	GSBRNA2T00157484001	Protein	MGSSFHYTIDLNEDQIDQPFFSHLGSSLHHNQHHHDDDHLAPSNLSSSSSSLTPSSLSHLSFFINSHQDQIHVGYNNNTFQGFLDPHLSQSLETKKFVSNSGSPSSDQVVPKKEARLKLTKRKKDNHHDHEQVKLMKRKTMITTTENNKQHVNNDQSMNKRNFEGDDHDHLKKISANQYNIVNETGYNGSNNGVIRICSDCNTTKTPLWRSGPRGPKSLCNACGIRQRKARQAAMAAAAATTNSEYLSPPLLKKKMQSKYKRSNEVSNLYSSLASKVKKCKSMSTSVEEAISVMERTAAETQGKSTMSRSSSTSSSSNKFYYDDLAMILSKSSAYQQVFPQDEKDAAILLMALSYGMVHG*
11	II		BnaC01g18190D	GSBRNA2T00157484001	GATA_Domain	CSDCNTTKTPLWRSGPRGPKSLCNACGIRQRKAR
11	II	BnGATA2.20	BnaC01g22040D	GSBRNA2T00056515001	CDS	ATGTCAATGACGGAAGAAACAAAGACGACGACGAAGCTCGAAACGGCGGGAGATTCCTCCGATGTGGAAAGTGGAAACTGTAGCAGTAGCGGAAGTGGAGGCGACACGAAGAAGACATGCGTTGATTGCGGGACAAACAAGACTCCACTTTGGCGTGGTGGCCCTGCTGGTCCTAAATCATTGTGCAATGCGTGTGGGATCAAGAGCAGGAAGAAGAGGCAAGCAGCTCTTGGAATCAGACAAGAGGATAATAATAATAAGATCAAGAACAAAACCAACAACAGTCTTCCTCTCGACCACCAGACGATCAAGAATAGAAAAGGCGAGGCAAGTCGATTTTTGGATTTAGGGTTCAAAGTACCGGCGATGAAGAGATCGGTGGTGGAGAAGAAGAGGCTA…
11	II		BnaC01g22040D	GSBRNA2T00056515001	Protein	MSMTEETKTTTKLETAGDSSDVESGNCSSSGSGGDTKKTCVDCGTNKTPLWRGGPAGPKSLCNACGIKSRKKRQAALGIRQEDNNNKIKNKTNNSLPLDHQTIKNRKGEASRFLDLGFKVPAMKRSVVEKKRLWRKLGEEERAAVLLMTLSCG*
11	II		BnaC01g22040D	GSBRNA2T00056515001	GATA_Domain	CVDCGTNKTPLWRGGPAGPKSLCNACGIKSRKKRQ
11	II	BnGATA2.21	BnaC01g40720D	GSBRNA2T00076493001	CDS	ATGGGTTTGTCAATGTTCTCCTCTGAAAATGATGTCGTCCATCATCACTCCTCGCCTTATGCTTCTGTTGACTGCACTCTCTCCCTTGGAACTCCCTCTACTCGCCTCTTCAACGACGACGATGACCGTAGATTCTCTACTCATACTTCGAACAATATCTCCAACGCCTTAGGCTCATGGGACTTCTTGCACGGTGGCAAGAAAGCCGGTGGAGGCGGCGGAAACAACTTAGTCGCTCGCCACTGCGCTAGTTGTGATACCACTTCTACTCCTCTTTGGAGAAACGGTCCAAGAGGTCCCAAGTCACTGTGCAATGCGTGTGGAATCCGATTCAAGAAGGAAGAAAGACGTGCGTCGGCAGCCGGAAACTCTACTTCCGGTGGAGGACTAACGGATTTT…
11	II		BnaC01g40720D	GSBRNA2T00076493001	Protein	MGLSMFSSENDVVHHHSSPYASVDCTLSLGTPSTRLFNDDDDRRFSTHTSNNISNALGSWDFLHGGKKAGGGGGNNLVARHCASCDTTSTPLWRNGPRGPKSLCNACGIRFKKEERRASAAGNSTSGGGLTDFGIPASDHHGGADYYYNNNSNNNHYYASSSPWTHHQQQNTQRVPYYSPANNNEYSFVDDVRERHDITTDPFLSWRLNVADRTRLVHDCTM*
11	II		BnaC01g40720D	GSBRNA2T00076493001	GATA_Domain	CASCDTTSTPLWRNGPRGPKSLCNACGIRFKKEE
11	II	BnGATA2.22	BnaC01g44080D	GSBRNA2T00007661001	CDS	ATGTCGGAGCGATCAGAAGAAACGAAGACAAAGGTTGATTCCGCCGGAGAGTTATCGGACGTCGATAACGAGAACTGCAGTAGCAGTGGAAGTGGCGGCGGCGAGACGAAGAAGACATGCGTTGATTGCGGAACATTCAAAACTCCTCTCTGGCGTGGTGGCCCTGCCGGACCTAAGTCACTGTGCAATGCTTGTGGGATCAAGAGCAGGAAGAAGAGGCAAGCGGCTCTCGGGATCAAACCAGAGAAGAAGATCAGAAAAAGCAACAGCTGTGACAGTGATCTAAGCCTCGAAGATGATGATCGTAACGTCGATTACAAGATCAAGAAAGGTGATTATCACAAAACTTGCAGTAGCAAGAGTGGTACTAGTACTAGTAGCAGCTGCAGCAAAAGAGTG…
11	II		BnaC01g44080D	GSBRNA2T00007661001	Protein	MSERSEETKTKVDSAGELSDVDNENCSSSGSGGGETKKTCVDCGTFKTPLWRGGPAGPKSLCNACGIKSRKKRQAALGIKPEKKIRKSNSCDSDLSLEDDDRNVDYKIKKGDYHKTCSSKSGTSTSSSCSKRVSKFLDLGLEVPVMKRSAVEKKRLWKKLGDEERAAVLLMALSCGSVYA*
11	II		BnaC01g44080D	GSBRNA2T00007661001	GATA_Domain	CVDCGTFKTPLWRGGPAGPKSLCNACGIKSRKKRQ
12	II	BnGATA2.23	BnaC02g40000D	GSBRNA2T00028827001	CDS	ATGGAAGAAGAGAAGAAGAGAGTTAGGTGTTGCAGTGATTGCAGAACCACCAAGACACCAATGTGGAGAGGTGGACCATCTGGTCCCAAGTCACTGTGCAATGCATGTGGGATCAGATTCATGAGACAGAGACGATCCGAGTTCTTGGGCATTCATAGACACAAGGCATACAAGAAGAAGATAAACACATCAATATTGTCATCAAAATTTTGCGTGTCTCTCAAGAAAAGAAAGAGTTTAAAGGAGGAAGAACAAGCTGCTCTTTGTCTACTATTATTGTCTTGCAGCTCTGTTCTCGCCTGA
12	II		BnaC02g40000D	GSBRNA2T00028827001	Protein	MEEEKKRVRCCSDCRTTKTPMWRGGPSGPKSLCNACGIRFMRQRRSEFLGIHRHKAYKKKINTSILSSKFCVSLKKRKSLKEEEQAALCLLLLSCSSVLA*
12	II		BnaC02g40000D	GSBRNA2T00028827001	GATA_Domain	CSDCRTTKTPMWRGGPSGPKSLCNACGIRFMRQR
12	II	BnGATA2.24	BnaC02g44480D	GSBRNA2T00068371001	CDS	ATGGGTTCAGATTTTCATTACTCCATAGATCTAAACGAAGATCAAAACCATCACGAACAGCCCTTTTTGTATCCTTTTGGATCATCTTCGTCTATTCTTCATAATCAGCAGCAGCATCAGCACCATAATCATCAAGTTCCCTCTAATTCTTCATCATCCATTTCGTCTCTATCCTCTTACCTCCCTTTCTTGATCAACTCTCAAGAAGATCATTATGTTGCGTACAACAATACCTGTCATGATGATCATCTCCATCTATCTCAACCCCTCAAGGCCAAGATGTTTAACGGTGGATCATCATCATCTTACGATCACACGGTGCCAAAGAAGGAGAGAAGACTGAAACTAACGATAAGGAAAAAAGATCATCACGATGACCAAACCGATTTTCCTCATCAA…
12	II		BnaC02g44480D	GSBRNA2T00068371001	Protein	MGSDFHYSIDLNEDQNHHEQPFLYPFGSSSSILHNQQQHQHHNHQVPSNSSSSISSLSSYLPFLINSQEDHYVAYNNTCHDDHLHLSQPLKAKMFNGGSSSSYDHTVPKKERRLKLTIRKKDHHDDQTDFPHQNPTKLNSGSDKWLMSPKMRLIKKTITNNKQRIDHTNSNDNNHKEDHYPLDKTTFKEDHDEELKKVSTRTTTAVTTEKRCNTINETGYGNNNGVIRVCSDCNTTKTPLWRSGPRGPKSLCNACGIRQRKARRAAMAAAVAAGDDQEVVARLQQLPVKKKLQNKRKRSNGGDKYNLSSPVVAKTKKCKLKEEEDDAAIVAGDSEISKSTTSSGSSVLSNKFCFDDLTIMLSKSSAYQQVFPQDEKEAAILLMALSYGMVHG*
12	II		BnaC02g44480D	GSBRNA2T00068371001	GATA_Domain	CSDCNTTKTPLWRSGPRGPKSLCNACGIRQRKAR
13	II	BnGATA2.25	BnaC03g39760D	GSBRNA2T00123895001	CDS	ATGTCCGAGGGATCAGTAGAATCAAAATCAAAGGTGGATTCTGCCGGAGAGTTATCAGATGTTGACAACGAGAACTGCAGTAGCAGTGGAAGCGGCGGCGGTGGAAGTAGTGGCGAGACGAAGAGAACTTGCGTTGATTGCGGAACACTCCGAACTCCTCTCTGGCGCGGTGGCCCTGCTGGTCCTAAGTCGCTGTGCAATGCTTGTGGGATCAAGAGCAGGAAGAAGAGGCAAGCGGCTCTTGGAATCAAACCAGAGGAGAAGAAGAGAAACAGAAAAAGCAATAGCAGCAGTGATAGTGATCTAAGCTTTGATGATCATAGAGACGCTAAGAAGAAGACCAACAAAGGTGGTGATGATTCCAGCAGCAGCAAGCGTGCTAGTAATAGTAGCAGCAGC…
13	II		BnaC03g39760D	GSBRNA2T00123895001	Protein	MSEGSVESKSKVDSAGELSDVDNENCSSSGSGGGGSSGETKRTCVDCGTLRTPLWRGGPAGPKSLCNACGIKSRKKRQAALGIKPEEKKRNRKSNSSSDSDLSFDDHRDAKKKTNKGGDDSSSSKRASNSSSSEGVSKYLDLGFKVPVMKRSAVEKKRLWKKLGEEERAAVLLMALSCGSVFS*
13	II		BnaC03g39760D	GSBRNA2T00123895001	GATA_Domain	CVDCGTLRTPLWRGGPAGPKSLCNACGIKSRKKRQ
13	II	BnGATA2.26	BnaC03g41730D	GSBRNA2T00051966001	CDS	ATGGAGAAGGAATTGGATTTAACACTGAGGTTGGGTCTGCCAAGTCCTGCTATTGAGACACATCTGAGCTTAGACACTCCTCCCACCACTAATCAGGGGATCAACATCGACGATGGCCGCCGAGACAACGACGCCGGTGGTGAGAATCACGAACGTCACATCGATGTCAATATGAGATATTACAATTTAGTCTTCAACCACTTCGCCGGCATCCGTGAGACCTTGAACTTCACTCCTTTTCCGATACAACCGTCTCCCTATTCTTCTCCGGCGCCGACGCCGGCGACTCCTACGAGGAGTGATTATGTTCTGATCGATGTCCCTGCTAGGAGAGCAGTTCGTAGCTCTTTGGCGACTGGAAACGCTCTGAACGCAAACGCGAAACAGCGTCGCGGCTGC…
13	II		BnaC03g41730D	GSBRNA2T00051966001	Protein	MEKELDLTLRLGLPSPAIETHLSLDTPPTTNQGINIDDGRRDNDAGGENHERHIDVNMRYYNLVFNHFAGIRETLNFTPFPIQPSPYSSPAPTPATPTRSDYVLIDVPARRAVRSSLATGNALNANAKQRRGCGGCCGGRIGWMRKCTNLNCNAIDTPMWRRGPLGPKTLCNACGIKFRKEEERRSKRS*
13	II		BnaC03g41730D	GSBRNA2T00051966001	GATA_Domain	TNLNCNAIDTPMWRRGPLGPKTLCNACGIKFRKEE
13	II	BnGATA2.27	BnaC03g76690D	GSBRNA2T00008510001	CDS	ATGGGTTTCTCAATGTTCTTCTCAGAAAACGACGTCGTCCATCACTCCTCTCCTTATGCTTCTGTTGACTGTACTCTCTCACTTGGAACTCCATCTACTCGTCTCTGCAATGACGACAACGACCGTAGATTCTCTTCTCATACCTCAAACAGATTATGCTGGGACTTCTTGCACGGTGCCAAGAAAGGCAGCGGCGGAGATAACAGCTACCTCCTCCCTCGCCGTTGCGCTAACTGCGAGACCACTTCTACTCCTCTCTGGAGAAACGGTCCAAGAGGTCCCAAGTCATTATGTAATGCGTGTGGCATCCGATTCAAGAAGGAAGAGAGACGTGCGTCCACCGTCGGGATCTCGACTTCTCGCGGAGGATCAACGGCGGCTGGAGTTTCGACTTCCGAT…
13	II		BnaC03g76690D	GSBRNA2T00008510001	Protein	MGFSMFFSENDVVHHSSPYASVDCTLSLGTPSTRLCNDDNDRRFSSHTSNRLCWDFLHGAKKGSGGDNSYLLPRRCANCETTSTPLWRNGPRGPKSLCNACGIRFKKEERRASTVGISTSRGGSTAAGVSTSDHHGGANYYNNNHYVSPSPWIHHQQHKVPYYSPENNEYSFVDDVREVNHDATANPFLSWRLNVTDRTSLVHDFTM*
13	II		BnaC03g76690D	GSBRNA2T00008510001	GATA_Domain	CANCETTSTPLWRNGPRGPKSLCNACGIRFKKEE
15	II	BnGATA2.28	BnaC05g36480D	GSBRNA2T00101895001	CDS	ATGTCCGAGGGATCAGAAGAAACGAAAACAAAGCTTGATTCCGCCGGAGAGTCATCGGACGTCGATAACGAGAACTGCATTAGCAGTGGAAGTGGAGGTGGAAGTAGTGGCGAGACGAAGCGGACTTGCGTTGATTGCGGAACATTCCGAACTCCCCTTTGGCGCGGTGGCCCCGCCGGACCTAAGTCGTTGTGCAATGCGTGTGGGATCAAGAGCAGGAAGAAGACGCAAGCTGCTCTCGGAATCAAACCAGAGAAGAAAATCAGAAACAGTATCATTACCAGTGATTCCAGTGATCTAAGCCTGGAAGATGATGATGATCACAAAACTTGCAGCAGCAAAGGGATGAGTAGGTTTTTGGATTTAGGGTTTAAGGTTCCAGTGATGAAGAGATCATCG…
15	II		BnaC05g36480D	GSBRNA2T00101895001	Protein	MSEGSEETKTKLDSAGESSDVDNENCISSGSGGGSSGETKRTCVDCGTFRTPLWRGGPAGPKSLCNACGIKSRKKTQAALGIKPEKKIRNSIITSDSSDLSLEDDDDHKTCSSKGMSRFLDLGFKVPVMKRSSVEKKKRLWSKLGEEERAALLLMALSCASVYA*
15	II		BnaC05g36480D	GSBRNA2T00101895001	GATA_Domain	CVDCGTFRTPLWRGGPAGPKSLCNACGIKSRKKT
17	II	BnGATA2.29	BnaC07g03390D	GSBRNA2T00070846001	CDS	ATGATGGGATACCAAACAAACTCTAATTTCTCCATGTTTTTTTCCTTGGAAAATGACGACCAAAATAATCAAGATTATGATTCTTATAACAATCCGTCTTCATCAACTTCTGTTGATTGCACTCTTTCACTTGGAACACCGTCCACTCGTCTCGACGACCACCGGAGATATTCTTCCGCTAGTTCTAACATGACCGGTGATTACTTCTATCACGGAGGAAGCGCTAAAACGACGTCGTACAAGAAGGGCGGCGGTGATCACAACTTACCTCGCCGTTGTGCTACCTGCGACACAACTTCTACTCCTTTATGGAGAAACGGACCAAAAGGACCCAAGTCGTTATGCAATGCGTGTGGAATCCGATTCAAGAAGGAAGAGAGGCGTGCAGCCGCCAGAAAC…
17	II		BnaC07g03390D	GSBRNA2T00070846001	Protein	MMGYQTNSNFSMFFSLENDDQNNQDYDSYNNPSSSTSVDCTLSLGTPSTRLDDHRRYSSASSNMTGDYFYHGGSAKTTSYKKGGGDHNLPRRCATCDTTSTPLWRNGPKGPKSLCNACGIRFKKEERRAAARNSITSGGGSSAAEIPAGGNYYNHHHYASSSPSWAHPNTQRVQYFSPAPEMEYPFVDDATAASFLSWN*
17	II		BnaC07g03390D	GSBRNA2T00070846001	GATA_Domain	CATCDTTSTPLWRNGPKGPKSLCNACGIRFKKEE
17	II	BnGATA2.30	BnaC07g16680D	GSBRNA2T00046195001	CDS	ATGACGCAGGGGAGATATTGTGAGTCTTGCGGATGGTTCCACGAGCACACTCAAACATGCTTATTTGTCCACAATGGAAACGGCTGTTCGAACACACAAACCGCTGTTGTTGACTGCACTCTCTCTTTGGGACCTCCGTCCACTACAACTACAAGATTATCTGAGAGAGACAAGAAGAAGATGCGACAGTCCAGTACTTCTTCTCGTGTCTCCAGTTTCACGGACACCGATAAGAACACCTCCAAAACTTCGACGTATAGCGTCCTTCCTTCTTCCAACCGCCGTATTTCTGGTGGCGGCGATACTCTACTTGATCGTCGCTGTACCAACTGTGATACAACGTCTACGCCCCTATGGAGGAATGGTCCTCGAGGTCCCAAGTCGTTATGCAATGCGTGT…
17	II		BnaC07g16680D	GSBRNA2T00046195001	Protein	MTQGRYCESCGWFHEHTQTCLFVHNGNGCSNTQTAVVDCTLSLGPPSTTTTRLSERDKKKMRQSSTSSRVSSFTDTDKNTSKTSTYSVLPSSNRRISGGGDTLLDRRCTNCDTTSTPLWRNGPRGPKSLCNACGIRFKKEERRTMDTTRMTASSTVAQDLHGHHPSSYSNHNNATDQSGSSTCNFVASEIMLNHDYGGAGEYYRRNPVDGVNGLPSHSWRCRGYGNES*
17	II		BnaC07g16680D	GSBRNA2T00046195001	GATA_Domain	CTNCDTTSTPLWRNGPRGPKSLCNACGIRFKKEE
17	II	BnGATA2.31	BnaC07g27110D	GSBRNA2T00143081001	CDS	ATGCTAGATCACAGCGAGAAGGTCTCGAAACCAAGAGCTGAAGATATGATCGAACAGAACAAGACTAGGAGTAGTAACGAGAAGAAGACTTGCGCCCATTGTGGTACCAGCAAAACCCCTCTTTGGCGTGGTGGCCCCGCCGGTCCAAAGTCGCTTTGTAACGCGTGTGGGATCAGAAACAGGAAGAAGAGACGAGGAGTTGAAAATAAGAAGCAACAGTCGAAGAAATCAAGTTCCGGCGGCGGCGGCGATCTGAAACAGAGGATGGTGGATTTTGGAATGGGGAAGCGATCTACGGTGGAGAAGCAGCGACGGAAGCTCGGCGAGGAAGAGCAAGCCGCGGTGCTTCTCATGGCTCTCTCTTATGGATCAGTGTACGCTTAG
17	II		BnaC07g27110D	GSBRNA2T00143081001	Protein	MLDHSEKVSKPRAEDMIEQNKTRSSNEKKTCAHCGTSKTPLWRGGPAGPKSLCNACGIRNRKKRRGVENKKQQSKKSSSGGGGDLKQRMVDFGMGKRSTVEKQRRKLGEEEQAAVLLMALSYGSVYA*
17	II		BnaC07g27110D	GSBRNA2T00143081001	GATA_Domain	CAHCGTSKTPLWRGGPAGPKSLCNACGIRNRKKR
17	II	BnGATA2.32	BnaC07g31920D	GSBRNA2T00041707001	CDS	ATGATGCATACTCCGTACAATACTTCAACACAGGGGCAATATTGTCATTATTGCGCAATGTTCCACCACCATAGCCAAAGCTGCTGCTACAACAACAACAACTCAAACGCCGGCGTTTACGAGCAGAACGGCGAAGATTATTACTCTTCCTCCGTCGTTGACTGCACTCTATCTCTTGGCACTCCTTCCACACGTCTCTGCGAGGAGGATGAGAATCGCAGACGCACTACTTCCTATGGTCCTTCCTCTTGCATTTCCAACTTCTGGGACTTGATTCACACCAAAAACAACAACTCCAATACGAAGCCGTCTTTTGACTTCCCTTCTTTCTCCACTGGTAATCCCATCAAGCCAACACGCGGTTGCCCCAGCGGTAACGGCGGTGGCGACTCTCTCCTC…
17	II		BnaC07g31920D	GSBRNA2T00041707001	Protein	MMHTPYNTSTQGQYCHYCAMFHHHSQSCCYNNNNSNAGVYEQNGEDYYSSSVVDCTLSLGTPSTRLCEEDENRRRTTSYGPSSCISNFWDLIHTKNNNSNTKPSFDFPSFSTGNPIKPTRGCPSGNGGGDSLLARRCANCDTTSTPLWRNGPRGPKSLCNACGIRFKKEERRTTAASGNAVVGASPVAGDPYGHHNASYNITTSHNNSGTSWAQHTTQRAPCNYPANEIRFMDDYSSPGANNNGDSDGSHGGVPFLSWRLNVADRASLVNDFTR*
17	II		BnaC07g31920D	GSBRNA2T00041707001	GATA_Domain	CANCDTTSTPLWRNGPRGPKSLCNACGIRFKKEE
17	II	BnGATA2.33	BnaC07g33440D	GSBRNA2T00031390001	CDS	ATGTCAATGACGGAAGAAACTAAGACGACGAAGCTTGAATCGGCGGGAGATTTGTCGGATGTTGAGAACGGCAACTGTAGCAGCAGCGGAAGTGGAGGCGATACTAAGAAGACTTGCGTTGATTGCGGAACAAACAAGACTCCTCTCTGGCGCGGTGGCCCTGCTGGTCCTAAATCATTGTGTAATGCGTGTGGGATCAAGAGCAGGAAGAAGAGGCAAGCGGCTCATGGGATTAAACACGAGGATAATAATAATAAGATCAAGAACAACAAAAGTGGCAATGATCTCGCTCTCGATAATCAGACGGTGAAGAACGGAAATGGGGATTCGGGAAACGTCAAGAGCAAGATCAAGACAGTGACTGAGGATTGTAATAATAGCAAGAAGAGTGTGAAAGGC…
17	II		BnaC07g33440D	GSBRNA2T00031390001	Protein	MSMTEETKTTKLESAGDLSDVENGNCSSSGSGGDTKKTCVDCGTNKTPLWRGGPAGPKSLCNACGIKSRKKRQAAHGIKHEDNNNKIKNNKSGNDLALDNQTVKNGNGDSGNVKSKIKTVTEDCNNSKKSVKGASRFLDFGFKVPVMKRSVVEKKRVWMKMGEEERAAVLLMALSCG*
17	II		BnaC07g33440D	GSBRNA2T00031390001	GATA_Domain	CVDCGTNKTPLWRGGPAGPKSLCNACGIKSRKKRQ
17	II	BnGATA2.34	BnaC07g46090D	GSBRNA2T00100129001	CDS	ATGATGGGTTTCTCAATGTTCTTCTCCGAAAACGATGGTGTCCATCACTCTTCGGCTTATGCTTCTGTTGACTGCACTCTCTCTCTTGGAACTCCTTCAACTCGCCTCTGCAATGACGACGATGACCGTAGATTCTCGTCTCACACTTCCAACAATATGTCCAACGCCTTAGGCTCATGGGACTTCTTGCACGGTGGCAAGAAAGGCGGTGGTGGCGGCGGAAATAACCTATTGGCTCGTCGTTGCGCTAACTGTGACACCACTTCTACACCTCTTTGGAGAAACGGTCCAAGAGGTCCCAAGTCATTGTGCAATGCGTGTGGAATCCGATTCAAGAAGGAAGAGAGACGTGAGTCGACCGCCAGAAACTCCGGCAGAAACTCGACTTCCGGCGGAGTA…
17	II		BnaC07g46090D	GSBRNA2T00100129001	Protein	MMGFSMFFSENDGVHHSSAYASVDCTLSLGTPSTRLCNDDDDRRFSSHTSNNMSNALGSWDFLHGGKKGGGGGGNNLLARRCANCDTTSTPLWRNGPRGPKSLCNACGIRFKKEERRESTARNSGRNSTSGGVSTAAAGVPVSDHHGVTNYYYNNNNNNNNHYDSSSPWIHHQHQNTQRVPYYSPANNEYSFVDDVRDDNNDLTSDPFLSWRLNVADRASLVHDFPM*
17	II		BnaC07g46090D	GSBRNA2T00100129001	GATA_Domain	CANCDTTSTPLWRNGPRGPKSLCNACGIRFKKEE
18	II	BnGATA2.35	BnaC08g22260D	GSBRNA2T00109396001	CDS	ATGATGCAGACTCCCTACAATACTTCAATGCAGGGGCAGTATTGTCATTCTTGCGGAATGTTCCACCACCACAACCAAAGCTGCTGCTACAACAACAACAACTCCAACGCCGGCTCTTACTCAACGGTCTTTTCCATGCAAAACGGCGGCGTTTACGAGCCTAATGGCGAGGATTATTACTCTTCCTCCGTCGTTGACTGCACTCTCTCTCTTGGAACTCCTTCCACACGCCTTTGTGAGGAGGATGAGAAACGCAGACGCTCTACTCCTTCTGGTGCGTCTTCTTGCATCTCCAACTTCTGGGACTTGCTTCAAAACAAAAACAACAACAACTCCAAAATGACGCCTAGTAACGTCCCTTCTTACTCCATTGCTAATCCCATCAAGCAAGGACGCGGT…
18	II		BnaC08g22260D	GSBRNA2T00109396001	Protein	MMQTPYNTSMQGQYCHSCGMFHHHNQSCCYNNNNSNAGSYSTVFSMQNGGVYEPNGEDYYSSSVVDCTLSLGTPSTRLCEEDEKRRRSTPSGASSCISNFWDLLQNKNNNNSKMTPSNVPSYSIANPIKQGRGCSGGNGSGGGESLLARRCANCDTTSTPLWRNGPRGPKSLCNACGIRFKKEERRTTAASVNAVVGAATVAVDHYSHHNAGYNNYSIATGNNNNVTSWGHHTTQRAPCNYPANEIRFMDDYGGAGANNCDSDGGHGGIPFLSWRLNVADRASLVHDFTR*
18	II		BnaC08g22260D	GSBRNA2T00109396001	GATA_Domain	CANCDTTSTPLWRNGPRGPKSLCNACGIRFKKEE
19	II	BnGATA2.36	BnaC09g03390D	GSBRNA2T00145899001	CDS	ATGGAAGGAGAGAAGGAGACAGTTAGGTGTTGCAGTGATTGCAAGACGACCAAGACACCAATGTGGAGAGGTGGACCATCTGGTCCCAAGTCTCTTTGCAATGCATGTGGGATAAGATTCATGAGACAGAGACGAACCGAGTTATTGGGTATTCGTGTTATTCATACCCACAAAGCCTACAAGAAGATAAACACGTCGTTATTATCATCACATGGTAGCGTGGCTTTGAAGAAACGAAGGCGGAGTCTAAAGGAGGAAGAACAAGCTGCTATGTGTCTACTATTATTGTCTTGTAGCTCTGTTTTCGCCTGA
19	II		BnaC09g03390D	GSBRNA2T00145899001	Protein	MEGEKETVRCCSDCKTTKTPMWRGGPSGPKSLCNACGIRFMRQRRTELLGIRVIHTHKAYKKINTSLLSSHGSVALKKRRRSLKEEEQAAMCLLLLSCSSVFA*
19	II		BnaC09g03390D	GSBRNA2T00145899001	GATA_Domain	CSDCKTTKTPMWRGGPSGPKSLCNACGIRFMRQR
19	II	BnGATA2.37	BnaC09g09760D	GSBRNA2T00002980001	CDS	ATGATGGGATACCAAACAAACGCTAATTTCTCCATGTTGTACGACCAAGACCACCCTCATAATTATGATTATGATGACCTCTCTTCATCAACTTCTGTTGATTGCACTCTCTCCCTTGGAACACCATCTACTCGTCTCGACAAACACCGTAGATTTTCTTCTGCCAATTCTAACAACATCTCCGGCGACTTCTTCTTTCACGGAGGAAGCGCAAAAACGACGTCTTACAAAAAGAGCGGTAGTGAGCACAACCTGCCTCGCCGTTGTGCTAGCTGCGACACTTCTTCTACTCCTCTATGGAGAAACGGACCAAAAGGGCCTAAGTCGTTATGCAATGCGTGTGGAATCAGATTCAAGAAGGAAGAGAAGCGTGCAGCTGCCAGAAACTCAATAACGTCC…
19	II		BnaC09g09760D	GSBRNA2T00002980001	Protein	MMGYQTNANFSMLYDQDHPHNYDYDDLSSSTSVDCTLSLGTPSTRLDKHRRFSSANSNNISGDFFFHGGSAKTTSYKKSGSEHNLPRRCASCDTSSTPLWRNGPKGPKSLCNACGIRFKKEEKRAAARNSITSGGGSSVAEVPAENPYNGGGNYYTHHHHASSSPSWAHQNTQRVQYFSPAPEMEYPFVDDVTAASFMSWN*
19	II		BnaC09g09760D	GSBRNA2T00002980001	GATA_Domain	CASCDTSSTPLWRNGPKGPKSLCNACGIRFKKEE
19	II	BnGATA2.38	BnaC09g33380D	GSBRNA2T00053040001	CDS	ATGGGTTCGAATTTTCATTACTCTATAGATCTAAACGAAGATCAAAGCCATCATGAAGAGCCCTTTTTCTATCCTCTTGGATCCTCTTCGTCTCTTCTTCATAATTATCAAGTTCCTTCTAATTCTTCGTCGTCCATTTCTTCTCTCTCCTCTTATCTCCCTTTCTTGATCAACTCTCAAGAAGATCAACATGTTGCCTATAACAACACTTATCAATACGAGCATCTCAATTTTTCTCAACCCCTAAAGGCCAACATGTTTAACGGTGGATCATCATCATCTTCATACGATCATATGGTGCCAAAGAAGGAGAAAAGACTGAAACTAACGATAAGGAAAAAAGATCATCACGACGATCAAACCGATTTTCTTCATCAAAACCCGACAAAACCCAATTCA…
19	II		BnaC09g33380D	GSBRNA2T00053040001	Protein	MGSNFHYSIDLNEDQSHHEEPFFYPLGSSSSLLHNYQVPSNSSSSISSLSSYLPFLINSQEDQHVAYNNTYQYEHLNFSQPLKANMFNGGSSSSSYDHMVPKKEKRLKLTIRKKDHHDDQTDFLHQNPTKPNSESDKWMMSPKMRLIKKTITNNKQPTDQANNNNNRNHKEDHYPLNQKTSFEKDHDEDLKKVTTKTTTAVTTENRYNTIKVNGYGNNNGVIRVCSDCNTTKTPLWRSGPRGPKSLCNACGIRQRKARKAAMAAAVAAGDQEVVAAQLQQILAKKKLQSKKKRSNGGDKFNLSPPIMAKTKKCKIKEQEQEDTTTVAGDSEISKSTTSSDSSISSNKLCFDDLAIMLSKSSAYQQVFPQDEKEAAILLMALSHGMVHG*
19	II		BnaC09g33380D	GSBRNA2T00053040001	GATA_Domain	CSDCNTTKTPLWRSGPRGPKSLCNACGIRQRKAR
20	II	BnGATA2.39	BnaAnng24640D	GSBRNA2T00064418001	CDS	ATGGGTTCAAATTTTCGTTACACTATAGATCTCAATGAAGATCATCAAAACCATCAACCTTTTTTCTCTTCTTTTGGACCCTCTATTCATCAAAGTCGTTATCATCAACAACATCTTTATCATCACCAAGCTCCATCTAATCCCACTTCTTCATCATCTTCTTTAGCTTCACCATCTCTTTCCTACCTCCCTTTCTTGATCAACTCTCACCAAGATCAAGTACATGTTGGGTATAACAACCATACTTTTCATGGCTTTCTTGATCCTCATATCTCCCATCCCCTTGAGACCAAAAAGTTTGTATATGATGGTGGATCATCATCAAGCGATCAAATGATGCCAGAGAAGGAGACACGACTTAAGTTGACGATAAGGAAGAATGATAATCATCATGACCAA…
20	II		BnaAnng24640D	GSBRNA2T00064418001	Protein	MGSNFRYTIDLNEDHQNHQPFFSSFGPSIHQSRYHQQHLYHHQAPSNPTSSSSSLASPSLSYLPFLINSHQDQVHVGYNNHTFHGFLDPHISHPLETKKFVYDGGSSSSDQMMPEKETRLKLTIRKNDNHHDQTDLPQYPTKGETESNSLKWMSSKVRFMKRKTMITPTDNNKQYVKNDQSLNVSNLEEDHLKRISKNQYNMIANKNGYNGSNNCVTRICSDCNTTKTPLWRSGPRGPKSLCNACGIRQRKARRAAMAASGATTTSDLSPPLLKKKIQNKNKRSNKVGSLSSPLASKVHKYKSMTTSGAGAITGDLETQGKSTMSSSSTSTSSNKCYFDELAIILSKSSAYQQVFPQDEKEAAILLMALSYGMLHG*
20	II		BnaAnng24640D	GSBRNA2T00064418001	GATA_Domain	CSDCNTTKTPLWRSGPRGPKSLCNACGIRQRKAR
20	II	BnGATA2.40	BnaAnng28230D	GSBRNA2T00077584001	CDS	ATGCTATATAAAAATATTCAAAGGTTCTTGGCTACTGTGGTATCAAAAGGAGCTCTTATAACAAAGATGGAAGAAGAGAAGAAGACAGTTAGGTGTTGCAGTGAGTGCAAGACCACCAAGACACCAATGTGGAGAGGTGGACCATCTGGTCCCAAGTCACTTTGCAATGCATGTGGGATCAGATTAATGAAACAAAGACGGTCCGAGCTATTGGGTATTCGTATTATTCACAGCCACAAAGCCTACAAGAAGATAAATTCATCACCATCATCACTATCATTTTCACATGGTGGCGTGTCTTTGTGA
20	II		BnaAnng28230D	GSBRNA2T00077584001	Protein	MLYKNIQRFLATVVSKGALITKMEEEKKTVRCCSECKTTKTPMWRGGPSGPKSLCNACGIRLMKQRRSELLGIRIIHSHKAYKKINSSPSSLSFSHGGVSL*
20	II		BnaAnng28230D	GSBRNA2T00077584001	GATA_Domain	CSECKTTKTPMWRGGPSGPKSLCNACGIRLMKQR
20	II	BnGATA2.41	BnaAnng31200D	GSBRNA2T00091493001	CDS	ATGATGGGTTTCTCAATGTTCTTCTCCGAAAACGATGTTGTCCATCACTCTTCGGCTTATGCTTCTGTTGACTGCACTCTCTCTCTTGGAACTCCTTCAACTCGCCTCTGCAATGACGACGATGACCGTAGATTCTCGTCTCACACTTCCAACAATATATCCAACGCCTTAGGCTCATGGGACTTCTTGCACGGTGGCAAGAAAGGCGGTGGTGGCGGCGGAAATAACCTATTGGCTCGCCGTTGCGCTAACTGTGACACCACTTCTACACCTCTTTGGAGAAACGGTCCAAGAGGTCCCAAGTCATTGTGCAATGCGTGTGGAATCCGATTCAAGAAGGAAGAGAGACGTGCGTCGACCGCCAGAAACTCTACTTCCGGCGGAGTATCAACCGCAGCG…
20	II		BnaAnng31200D	GSBRNA2T00091493001	Protein	MMGFSMFFSENDVVHHSSAYASVDCTLSLGTPSTRLCNDDDDRRFSSHTSNNISNALGSWDFLHGGKKGGGGGGNNLLARRCANCDTTSTPLWRNGPRGPKSLCNACGIRFKKEERRASTARNSTSGGVSTAAAGVPASDHHGVTNYYYNNNNNNNNHYDSSSPWIHHQHQNTQRVPYYSPANNEYFFR*
20	II		BnaAnng31200D	GSBRNA2T00091493001	GATA_Domain	CANCDTTSTPLWRNGPRGPKSLCNACGIRFKKEE
20	II	BnGATA2.42	BnaAnng34860D	GSBRNA2T00007301001	CDS	ATGGGTTTGTCAATGTTCTTCTCCTCTGAAAATGATGTCATCCATCATCACTCCTCGCCTTATGCTTCTGTTGACTGCACTCTCTCCCTTGGAACTCCCTCCACTCGCCTCTGCAACGATGACGATGACCGTAGATTCTCTACTCATACTTCGAACAATATCTCCAACGCCTTAGGCTCATGGGACTTCTTGCACGGTGGCAAGAAAGCCGGTGGAGGCGGCGGAAACAACTTAGGCGCTCGCCGATGCGCTAACTGTGATACCACTTCTACTCCTCTTTGGAGAAACGGTCCAAGTGGTCCCAAGTCACTGTGCAATGCGTGTGGAATCCGATTCAAGAAGGAAGAAAGACGTGCGTCGGCAGCCGGAAACTCTACTTCCGGTGGAGGACTAACGGCT…
20	II		BnaAnng34860D	GSBRNA2T00007301001	Protein	MGLSMFFSSENDVIHHHSSPYASVDCTLSLGTPSTRLCNDDDDRRFSTHTSNNISNALGSWDFLHGGKKAGGGGGNNLGARRCANCDTTSTPLWRNGPSGPKSLCNACGIRFKKEERRASAAGNSTSGGGLTAFGVPASDHHGGADYYYNNNSNNNHYYASSSPWTHHQQQNTQRVPHYSPANNNEYSFVDDVRESHDITTDPFLSWRLNVADRTRLVHDCTM*
20	II		BnaAnng34860D	GSBRNA2T00007301001	GATA_Domain	CANCDTTSTPLWRNGPSGPKSLCNACGIRFKKEE
21	II	BnGATA2.43	BnaCnng47160D	GSBRNA2T00046594001	CDS	ATGGGTTCGAATTTTCATTACTCCATAGATCTAAACGAAGATCAAAACCATCATGAACAGCCCTTTTTCTATCCTCTTGGATCCTCTTCGTCTCTTCTTCATAATCAAGTTCTTTCTAATTCGTCATGTTCTTCCTCATCCATTTCGTCTCTTTCCTCTTACCTTCCTTTCTTGATCAACTCTCAAGAAGACCAACATGTTGCATACAAAAGCACGTATCATGTTGATCATGTCCATCTTTCTCAACCCCTCAAGGCCAAGATGTTTAACGGTGGATCGTCATCATCCTACGATCACATGGTGCCAAAGAAGGAGACAAGACTGAAACTAACAATAAGGAAAAAAGATCATCACGAAGACCAAACCGATTTTCTTCATCAAAACCCGACAAAACCCAAT…
21	II		BnaCnng47160D	GSBRNA2T00046594001	Protein	MGSNFHYSIDLNEDQNHHEQPFFYPLGSSSSLLHNQVLSNSSCSSSSISSLSSYLPFLINSQEDQHVAYKSTYHVDHVHLSQPLKAKMFNGGSSSSYDHMVPKKETRLKLTIRKKDHHEDQTDFLHQNPTKPNSDSDKWMMSPKMRLIKNTITNNKQSTDHTSKNNNVHKEDHHLLNQKISLEEDHDEDLKKVSPRTTTAVTRENRYNTINENGYGNNNGLIRVCSNCNTTKTPLWRSGPRGPKTLCNACGIRQRKARQAAMAAATAEGDQEVMAARMQQLPVKKKLQNKKKRSNGGDKYDITPHVGAYTKKCKIKEADEYAAAVAEISKSTTSSDSSVSSNKLRFDDLTIMLTKSSAYQQVFPQDEKEAAVLLMALSYGMVHG*
21	II		BnaCnng47160D	GSBRNA2T00046594001	GATA_Domain	CSNCNTTKTPLWRSGPRGPKTLCNACGIRQRKAR
1	III	BnGATA3.1	BnaA01g25320D	GSBRNA2T00063835001	CDS	ATGCGCTCTTTTCTCCGTTTCAATCTCGACATGTCATTCATATCGACTGTGGTATTTGGTGAATTCATCGTTGACGATAAGAGAAGCAACGAGGTTAAGAAGTTTTGGTTAAGGAATCTCTTCGTTTTATTGTGCTCACGGTTTACAAAGCTTCAAGAGGAAATAGTGAGGTCTGGAAGTGGTGATGCTGCCCCTTTCGTTGTTAAGTCGGCTTTGAGGATGAGTGAGACCATGGATGATGACCTTCATGGAAACAACGGTGGAATGCACAATGGCGGCGGAGTTCAAGATCCAAATCACTCGATGCACGTGCAGTATGATCATCACGGTATGATGGATGAGCAGCACGCTGATGATGTGATGAACGAGGGACTGGAGGCAGACATTCCTTCTCACCTT…
1	III		BnaA01g25320D	GSBRNA2T00063835001	Protein	MRSFLRFNLDMSFISTVVFGEFIVDDKRSNEVKKFWLRNLFVLLCSRFTKLQEEIVRSGSGDAAPFVVKSALRMSETMDDDLHGNNGGMHNGGGVQDPNHSMHVQYDHHGMMDEQHADDVMNEGLEADIPSHLGNTSDHRGEVVDRGSENGDQLTLSFQGQVYVFDRVLPEKVQAVLLLLGGREVPNTVPTNVGSPHQNNRVLGLSGTPQRFSAPQRQASLLRFREKRKGRNFDKTIRYTVRKEVALRMQRKKGQFTSAKSSNEDSASNGSDWGSGQSWALEGTETQKPEALCRHCGTSEKSTPMMRRGPEGPRTLCNACGLMWANKGALRDLSKAPPPPTAQNLPANKIDESILEAELAGDISNSQ*
1	III		BnaA01g25320D	GSBRNA2T00063835001	GATA_Domain	CRHCGTSEKSTPMMRRGPEGPRTLCNACGLMWANKG
1	III	BnGATA3.2	BnaA01g35150D	GSBRNA2T00030395001	CDS	ATGTTTGGTCACCATACCCAACCCGAGATTAACCCTAATCAGATCGGCACCAGCTCCGCCACCGTTGTCGAAGACCATGTCTCCGCCTCCGCAGCCTCCGCTGGTCACATTCCTTACGACGATATGGACGATATCCCTCATCCCGACTCCATCTACGCCGCCTCCGATTTGATCCCCGATGGCTCTCACTTGGTGCCTCACCGATCCGAGGGATCCGAGTTACTAGGCTCACGGCCGATGGAGGGAGCTAATCAGCTAACGATCTCGTTCCGTGGTCAAGTTTACGTTTTTGATGCTGTTGGTCCTGAAAAGGTTGATGCTGTGTTGTCGCTGTTGGGTGGTTCTACTGAGCTCTCTTCTGTGCAGCAGGGGATGGAGCTAGCTCCACAGAATCATATG…
1	III		BnaA01g35150D	GSBRNA2T00030395001	Protein	MFGHHTQPEINPNQIGTSSATVVEDHVSASAASAGHIPYDDMDDIPHPDSIYAASDLIPDGSHLVPHRSEGSELLGSRPMEGANQLTISFRGQVYVFDAVGPEKVDAVLSLLGGSTELSSVQQGMELAPQNHMPAVVEYQNRYSHPQRAQSLDRFRKKRNARCFEKKVRYGVRQEVALRMARNKGQFTSAKMTEGAYNSGTDQDSAQDDSRPEILCTHCGISSSCTPMMRRGPSGPRTLCNACGLFWTNRGTLRDLSKRTEENQMAIIKPVEGGSDAGANNSNSEPATVEGHAVLVSLANGDQSNLLGNH*
1	III		BnaA01g35150D	GSBRNA2T00030395001	GATA_Domain	CTHCGISSSCTPMMRRGPSGPRTLCNACGLFWTNRG
3	III	BnGATA3.3	BnaA03g46720D	GSBRNA2T00048962001	CDS	ATGTTTCCTCAACTGGAGATCAACCCTTATCACATTGGTAGCACCCTTGGTGAAGACCATGTCTCTGCCTCCGCAGCTCGCATTCCTTATATAGACGAAATCGCCAATCATCCTGACTCAATCTACGCTGCCTCCGGTTTGATTCCCGACGGCTCTCAGTTACTAGATTCCCCCGCACCGGAAGGAGCTAATCAGCTGACGGTCTCGTACCGTGGTCAAGTTTACGTTTTTGATTCTGTGGGTCCCGAAAAGGTCGATGCTGTGTTGTCGCTATTGGGTGGTTCTACTGCTGCTCCACAGGGGATGGAGATAGCTCAACAGAATCATCATATGCCTGTTGTGGAACATCAGAGCCGGTGTAGCCATCCGCAACGGGCGCAGTCCTTGGATAGGTTTCGG…
3	III		BnaA03g46720D	GSBRNA2T00048962001	Protein	MFPQLEINPYHIGSTLGEDHVSASAARIPYIDEIANHPDSIYAASGLIPDGSQLLDSPAPEGANQLTVSYRGQVYVFDSVGPEKVDAVLSLLGGSTAAPQGMEIAQQNHHMPVVEHQSRCSHPQRAQSLDRFRKKRSARCFANQVRYGVRQEVALRMPRNKGQFSSATTADGAYNSGTDQDNAHDDGRPELSCTHCGVSSTCTPMMRRGPSGPRTLCNACGLFWVSRGTLRDLPKKTEDNQVAMIEPGELGSDANANNSNY*
3	III		BnaA03g46720D	GSBRNA2T00048962001	GATA_Domain	CTHCGVSSTCTPMMRRGPSGPRTLCNACGLFWVSRG
5	III	BnGATA3.4	BnaA05g19840D	GSBRNA2T00009234001	CDS	ATGGATGATGATGGATCACTTCATGGAAACAACGGTGGAATGCACAATGGCGGAGATGAACTTCCAATGCATGTGCAGTATGAGCATCACGGCATGATGGATGAACACGCCGATGATGGGATGAATGGTGGACTTGAGACAGACATTCCTTCTCACCTTGCAAACTCATCTGATCATCGCGGCGAAGTTGTGGACCGTGGCGGTGAAAACGGAGACCAGTTGACGTTGTCCTATCAGGGACAAGTTTATGTTTTTGACCATGTCTTGCCTGAGAAGGTTCAAGCTGTGCTTTTGTTACTTGGTGGAAGGGAAGTACCACAGACACTCCCGACAACCGTAGGATCACCTCATCAGAACAATAGGGGTCTATCTGGTACTCCTCAAAGGTTTAGTGCCCCG…
5	III		BnaA05g19840D	GSBRNA2T00009234001	Protein	MDDDGSLHGNNGGMHNGGDELPMHVQYEHHGMMDEHADDGMNGGLETDIPSHLANSSDHRGEVVDRGGENGDQLTLSYQGQVYVFDHVLPEKVQAVLLLLGGREVPQTLPTTVGSPHQNNRGLSGTPQRFSAPQRQASLLRFREKRKGRNFDKTIRYTVRKEVALRMQRKKGQFTSAKSSNEESALTGPDWGSGQSWALEGCETQKPEALCRHCGTSENSTPMMRRGPEGPRTLCNACGLMWANKGALRDLSKGPPPQITRNLPANKNDESNLEADQMMVVAGDNSNSNWEKHCRQEKM*
5	III		BnaA05g19840D	GSBRNA2T00009234001	GATA_Domain	CRHCGTSENSTPMMRRGPEGPRTLCNACGLMWANKG
8	III	BnGATA3.5	BnaA08g01910D	GSBRNA2T00085770001	CDS	ATGGATGATGATGAACTTCATGGAAGCAATGGTCGGATGCACATTGGAGAAACTCAAGATCCATTGCATCATGTCCACTACGGACACCATGCTTTGCAACACATCCACAACGGAAGCGGCATGGTCGATGACCATGCTGATACTGGTGGTGGTGGTGGGATGAGTGATGGGGTTGATACCGACGTTCCTTCCCACCCTGGAAACATAACTGACAACCGTGGTGAAGTGGTCGACCGTGGTAGCGAACAAGGAGACCAGTTGACGTTGTCCTTTCAAGGCCAAGTCTACGTTTTTGACAGCGTCTTGCCTGAAAAGGTTCAAGCTGTGCTTCTGTTATTGGGTGGAAGAGAAGTACCTCAGGCACCCCCTACAGGCTTAGGAGCATCTCATCAGAACAAT…
8	III		BnaA08g01910D	GSBRNA2T00085770001	Protein	MDDDELHGSNGRMHIGETQDPLHHVHYGHHALQHIHNGSGMVDDHADTGGGGGMSDGVDTDVPSHPGNITDNRGEVVDRGSEQGDQLTLSFQGQVYVFDSVLPEKVQAVLLLLGGREVPQAPPTGLGASHQNNRGLPGTPQRFSMPQRLASLVRFREKRKERNFDKKIRYTVRKEVALRMQRNKGQFTSAKSNNGEAAADGSSWESSQTWAIEGSEAHHNQEISCRHCGIGEKSTPMMRRGPEGPRTLCNACGLMWANKAS*
8	III		BnaA08g01910D	GSBRNA2T00085770001	GATA_Domain	CRHCGIGEKSTPMMRRGPEGPRTLCNACGLMWANK
11	III	BnGATA3.6	BnaC01g32210D	GSBRNA2T00038220001	CDS	ATGTTTTTAAAACTTATGGACAGATTTATGCTGAGACAGTGGTCTCATTTTGAAGACTTGATAAGCAACTCTGCGAGAGTACTACGGCAGAGGCGAGACGACTACGCTGAATTCGTGGGTAAGGCTGTGAGAAAGGGTATTGTCCTTCAGGTTAAGAAGTTTTGGTTAAGGAATCTCTTCGTTTTATTGTGCTCACGGTTCACAAAGCTTCAAGAGGAAATAGTGAGGTCTCTAAGTGGTGATGCTGCCCCTTTCGTTGTTAAGCCGGCTTTGAAGATGAGTGAGACCATGGATGATGACCTTCATGGAAACAACGGTGGAATGCACAATGGCGGCGGAGTTCAAGATCCAAATCACTCAATGCACGTGCAGTATGATCATCACGGTATGATGGATGAG…
11	III		BnaC01g32210D	GSBRNA2T00038220001	Protein	MFLKLMDRFMLRQWSHFEDLISNSARVLRQRRDDYAEFVGKAVRKGIVLQVKKFWLRNLFVLLCSRFTKLQEEIVRSLSGDAAPFVVKPALKMSETMDDDLHGNNGGMHNGGGVQDPNHSMHVQYDHHGMMDEQHADDVMNEGLEADIPSHLGNTSDHRGEVVDRGSENGDQLTLSFQGQVYVFDRVLPEKVQAVLLLLGGREVPNTVPTTVGSPHQNNRVLGLSGTPQRFSAPQRQASLLRFREKRKGRNFDKTIRYTVRKEVALRMQRKKGQFTSAKSSNEDSASNGSDWGSGQSWALEGTETQKPEALCRHCGTSEKSTPMMRRGPEGPRTLCNACGLMWANKGALRDLSKAPPPPTAQNLPANKIDESILEAELAGDISNSQ*
11	III		BnaC01g32210D	GSBRNA2T00038220001	GATA_Domain	CRHCGTSEKSTPMMRRGPEGPRTLCNACGLMWANKG
11	III	BnGATA3.7	BnaC01g41520D	GSBRNA2T00019753001	CDS	ATGTTTGGTCATCATACCCAACCCGAGATTAACCCTAATCAGATCGGCAGCAGCTCCGCCACCGTTGGCGAAGACCATGCCTCCGCCTCCGCTGGTCACATTCCTTACGACGATATGGACGATATCCCTCATCCCGATTCCATCTATGCCGCCTCCGATTTGATCCCCGATGGCTCTCACTTGGTTCCTCACCGATCCGAGGGATCTGAGTTACTAGGTTCACGGCCGATGGAAGGAGCTACTCAGCTAACGATCTCGTTCCGTGGTCAAGTTTACGTTTTCGATGCTGTTGGTCCTGAAAAGGTTGATGCTGTGTTGTCGCTATTGGGTGGTTCTACTGAGCTCTCTTCTGTGCAGCAGGGGATGGAGCTGGCTCCACAGAATCATATGCCTGCTGTT…
11	III		BnaC01g41520D	GSBRNA2T00019753001	Protein	MFGHHTQPEINPNQIGSSSATVGEDHASASAGHIPYDDMDDIPHPDSIYAASDLIPDGSHLVPHRSEGSELLGSRPMEGATQLTISFRGQVYVFDAVGPEKVDAVLSLLGGSTELSSVQQGMELAPQNHMPAVVEYQNRYSHPQRAQSLDRFRKKRNARCFEKKVRYGVRQEVALRMARNKGQFTSAKVTEGAYNSGTDQDSAQDDSRPEILCTHCGISSSCTPMMRRGPSGPRTLCNACGLFWTNRGTLRDLSKRTEENQMAIIKPVEGGSVSDANNSNCEPATVEGHAALVSLANGDQSNLLGNH*
11	III		BnaC01g41520D	GSBRNA2T00019753001	GATA_Domain	CTHCGISSSCTPMMRRGPSGPRTLCNACGLFWTNRG
13	III	BnGATA3.8	BnaC03g77870D	GSBRNA2T00008209001	CDS	ATGGATGAAGATGTACTTCATGGAAGCAATGGTCGAACGCACATTGCAGAAACTCAAGATCCAATGCATCATGTCCACTACGGACACCATGCTTTGCAACACATCCACAACGGAAGCGGCATGGTCGATGACCATGCTGATGGTAGTGGTGGTGGGGTTGATACAGACGTTCCTTCCCACCCTGGAAACATAACTGACAACCGTGGTGAAGTGGTCGACCGTGGTAGTGAACAAGGAGATCAGTTGACATTGTCCTTTCAGGGGCAAGTCTACGTTTTCGACAGCGTCTTGCCTGAAAAGGTTCAAGCTGTGCTTCTGTTATTGGGTGGACGAGAAGTACCTCAGGCACCCCCTACAGGCATAGGAGCGTCTCATCAGAACAATAGAGTATTGGGTCTA…
13	III		BnaC03g77870D	GSBRNA2T00008209001	Protein	MDEDVLHGSNGRTHIAETQDPMHHVHYGHHALQHIHNGSGMVDDHADGSGGGVDTDVPSHPGNITDNRGEVVDRGSEQGDQLTLSFQGQVYVFDSVLPEKVQAVLLLLGGREVPQAPPTGIGASHQNNRVLGLPGTPQRFSMPQRLASLVRFREKRKERNFDKKIRYTVRKEVALRMQRNKGQFTSAKSNNGEAAADGSSWESSQTWAIEGSEAQDQEISCRHCGIGEKSTPMMRRGPEGPRTLCNACGLIDLSRGAPQTSQNLQVNNEVSNMQEEANLEADQMMVTVANDISNSQ*
13	III		BnaC03g77870D	GSBRNA2T00008209001	GATA_Domain	CRHCGIGEKSTPMMRRGPEGPRTLCNACGL
15	III	BnGATA3.9	BnaC05g30820D	GSBRNA2T00095845001	CDS	ATGGATGATGATGGCCTTCATGGAAACAACGGTGGAATGCACAGTGGCGGAGATGAACTTCCAATGCATGTGCAGTATGAGCATCACGGCATGATGGATGAACACGCTGATGATGGGATGAATGGTGGACTTGAGACAGACATCCCTTCTCACCTTGGAAACCCATCTGATCATCGCGGCGAAGTTGTGGACCGTGGCGGTGAAAACGGAGACCAGTTGACGTTGTCCTATCAGGGACAAGTTTATGTTTTTGACCATGTCTTGCCTGAGAAGGTTCAAGCTGTGCTTTTGTTACTTGGTGGAAGAGAAGTACCACAGACGCTCCCGACAACCGTAGGATCACCTCATCAGAACAATAGGGGTTTATCTGGTACTCCTCAAAGGTTTAGTGCCCCGCAG…
15	III		BnaC05g30820D	GSBRNA2T00095845001	Protein	MDDDGLHGNNGGMHSGGDELPMHVQYEHHGMMDEHADDGMNGGLETDIPSHLGNPSDHRGEVVDRGGENGDQLTLSYQGQVYVFDHVLPEKVQAVLLLLGGREVPQTLPTTVGSPHQNNRGLSGTPQRFSAPQRQASLLRFREKRKGRNFDKTIRYTVRKEVALRMQRKKGQFTSAKSSNEESALTGPDWGSGQSWALEGCETQKPEALCRHCGTSENSTPMMRRGPEGPRTLCNACGLMWANKGALRDLSKAPPPQITRNLPTNKNDESNLEADQMMVVAGDISNSN*
15	III		BnaC05g30820D	GSBRNA2T00095845001	GATA_Domain	CRHCGTSENSTPMMRRGPEGPRTLCNACGLMWANKG
16	III	BnGATA3.10	BnaC06g41200D	GSBRNA2T00020756001	CDS	ATGCCACGTAATAAAGGTCAATTATCCTCTGCTGGGGCTTATAACTCTGGCACAGATCAAGACTCTGCACAGGATGATAGCCGTCCAGAGATATCGTGTACTCATTGCGGCGTTAGTTCCACATGTACACCAATGATGAGACGTGGCCCTTCAGGACCCAGAACTCTCTGCAATGCATGTGGACTCTTTTGGGCTGCCAGGGGAGAGCTTGGGAGTGATGCCGATGCTAACAGCTCGAACTATGAACCTGCAACTGTCGAAGAACACTCTGCCTTGGTTTCTCTTGCTAATGGGGATAACTCTAATATGTTAGGTAATCACTAG
16	III		BnaC06g41200D	GSBRNA2T00020756001	Protein	MPRNKGQLSSAGAYNSGTDQDSAQDDSRPEISCTHCGVSSTCTPMMRRGPSGPRTLCNACGLFWAARGELGSDADANSSNYEPATVEEHSALVSLANGDNSNMLGNH*
16	III		BnaC06g41200D	GSBRNA2T00020756001	GATA_Domain	CTHCGVSSTCTPMMRRGPSGPRTLCNACGLFWAARG
2	IV	BnGATA4.1	BnaA02g25040D	GSBRNA2T00041687001	CDS	ATGGGGAAGCAAGGGCCTTGCTATCACTGTGGAGTTACAAGCACACCTCTATGGCGAAACGGGCCACCGGAGAAGCCGGTACTGTGCAATGCGTGTGGCTCCAGATGGAGAACGAAGGGATCACTAGTAAACTACACGCCACTTCATGCTCGTCCTGAAGGTGATGAGGTTGAGATTGACGATCGAAGAGGTGGTCAAAAGATGATGATGATTAATGGAATGTTTATGAACAAAAAGAGGAAACCATATCAAGAAAACTTCACGGTTAAGAGAACCAGCTTGGAGTTCAGTAACGGTTTCAAGAAGAGGGCTTTAGAGGAAGAAGCTAGCAACAATAGGTCGAGTTCAGGGTCGGTTGTATCGAACTCGGAGAGCTGTGATCAGTCCAACGCGTGGGAA…
2	IV		BnaA02g25040D	GSBRNA2T00041687001	Protein	MGKQGPCYHCGVTSTPLWRNGPPEKPVLCNACGSRWRTKGSLVNYTPLHARPEGDEVEIDDRRGGQKMMMINGMFMNKKRKPYQENFTVKRTSLEFSNGFKKRALEEEASNNRSSSGSVVSNSESCDQSNAWETSFAACKKRTCVGRPKAASSSVEKLTKDLFSILQEQQSSCCVSGTSEEELLFENESPMVIGHGSVLLRDPREDSEASSLLVESSKSSSIHSHNFGGKAIKQEQLKRTKSQVLGRHSLPLCNIDLKYVFNFDEFKEKFTKEEQQKLMKLLPQVDLPDSLLSMFESSQFKENFSLFQQFVADGVFGTSSSSGSKLEEFKTLAKLALSDPNKSHMLESYQMLKRKGIEDSSRVSNQTPSDNHSLVTIERPCESLNQNFSETRVVMKSPK…
2	IV		BnaA02g25040D	GSBRNA2T00041687001	GATA_Domain	CYHCGVTSTPLWRNGPPEKPVLCNACGSRWRTKG
6	IV	BnGATA4.2	BnaA06g35570D	GSBRNA2T00054768001	CDS	ATGGGAAAGCAAGGGCCTTGCTATCACTGTGGCGTCACAAGCACACCTCTATGGAGAAACGGGCCACCAGAGAAGCCAGTACTGTGCAATGCGTGTGGTTCCAGATGGAGAACGAAAGGATCATTAGTAAACTACACTCCCCTTCATTCTCGCGCTGAAGTTGATGATATTAATGATCACAGACCTCCAAAGATGATGATGATGAACAAAAAGATTCCCAAGAGGAGACCATATCAAGAAAACTTCACAGTCAAACGAACCAACTATGAATTCAACAACGGTTTCAAGAAGAGGACCTTAGACGAATTAGAAGCTAGCAACAGGTCGAGCTCAGGGTCGGTTGTGTCCAACTCAGAGAGCTGTGATCAGTCTAATGCGTGGGAAACTACTTTTCCTTCT…
6	IV		BnaA06g35570D	GSBRNA2T00054768001	Protein	MGKQGPCYHCGVTSTPLWRNGPPEKPVLCNACGSRWRTKGSLVNYTPLHSRAEVDDINDHRPPKMMMMNKKIPKRRPYQENFTVKRTNYEFNNGFKKRTLDELEASNRSSSGSVVSNSESCDQSNAWETTFPSKKRTCVVGRPKAASSVEKLTKDLYSILQEQQSSCLSGTSEEDLLFENESPMVIGHGSVLLRDPHEESEASSLLAESSKSSSMHSAEFVVNKSQRSLNFGCRTKPQVLGRHSLPLCNIDLKDVFNFDEFTEKFTKEEQQKLMKLLPEVDSVDLPESLRSMFECSQFKENFSLFQQLVADGVFQPLSSSSSSSSSGSKLEELKTLAKLALSDPNKSHLLESYHMLKEQRKGIQDSVTKSSDNHSLVTIERPCESLNQNFSETRTVMKS…
6	IV		BnaA06g35570D	GSBRNA2T00054768001	GATA_Domain	CYHCGVTSTPLWRNGPPEKPVLCNACGSRWRTKG
12	IV	BnGATA4.3	BnaC02g33240D	GSBRNA2T00069896001	CDS	ATGGAGACGGTTGGCATTTTTTGCAGATCATTGTTCCATGCGTCGTGGACTCTCCTTCAGATAAAAGAAGAGATGGGGAAGCAAGGGCCTTGCTATCACTGTGGAGTTACAAGCACACCTCTATGGCGAAACGGGCCACCGGAGAAGCCGGTACTGTGCAATGCGTGTGGCTCCAGATGGAGAACGAAGGGATCACTAGTAAACTACACTCCCGTTCGTGCTCGTGCTGAAGGTGATGAGGTTGAGATTGACGATCGAAGAGGTGGTCAAAAGATGATGATGATTAATGGAATGTCTATGAACAAAAAGAGGAAACCATATCAAGAAAACTTCACAGTTAAGAGAACCAACTTGGAGTTCAGTAACGGTTTCAAGAAGAGGTCTTTAGAAGAAGAAGCT…
12	IV		BnaC02g33240D	GSBRNA2T00069896001	Protein	METVGIFCRSLFHASWTLLQIKEEMGKQGPCYHCGVTSTPLWRNGPPEKPVLCNACGSRWRTKGSLVNYTPVRARAEGDEVEIDDRRGGQKMMMINGMSMNKKRKPYQENFTVKRTNLEFSNGFKKRSLEEEASNNRSSSGSVVSNSESCDQSNVWETSFAACKKRTCVGRPKAASSSVEKLTKDLFSILQEQQSSCCVSGTSEEELLFENESPMVIGHGSVLLIDPHEDSEASSLLVESSKSSSIHSHNFGGKAIKQEQLKRTKSQVLGRHSLPLCNIDLKYVFNFDEFKEKFTKEEQQKLMKLLPQVDLPDSLLSMFESSQFKENFSLFQQFVADGVFGTSSSSGSKLEEFKTLAKLALSDPNKSHMLESYQMLKEQRKGIEDSSRVSNQTPSDNHS…
12	IV		BnaC02g33240D	GSBRNA2T00069896001	GATA_Domain	CYHCGVTSTPLWRNGPPEKPVLCNACGSRWRTKG
19	IV	BnGATA4.4	BnaC09g20040D	GSBRNA2T00033513001	CDS	ATGGGGAAGCAAGGGCCTTGCTGTCACTGTAGAGTTACAAGCACACCTCTATGGAGAAACGGTCCACCAGAGAAGCCAGTATTGTGCAATGCTTGTGGTTCCAGATGGAGAACGAAAGGAACACTAGTAAACTACACCCCTCTTCATTCTCGTTCTGAAGGTGATCAGATTGAGATTGAAGATCACAGAGTTCAAAAGACGATGATGATTAATAAAATGTCCATGAACAAAAAGATCCTCAAGAGGAAGTCATCACACCAAGAAAACTTCACAGTCAAGAGAACCAGCTTTGAACTCAACAACGGTTTCAAGAACGAAGAAGCTAGCAACAGGTCGAGTTCCGGATCGGTTGTATCCAACTCGGAGAGCTGCGATCAATCCAACGCATGGGAAACGACT…
19	IV		BnaC09g20040D	GSBRNA2T00033513001	Protein	MGKQGPCCHCRVTSTPLWRNGPPEKPVLCNACGSRWRTKGTLVNYTPLHSRSEGDQIEIEDHRVQKTMMINKMSMNKKILKRKSSHQENFTVKRTSFELNNGFKNEEASNRSSSGSVVSNSESCDQSNAWETTFPCKKRTCVVVGRPKAASSVEKLTKDLFSILQEQQQSSCLSGCSEEDLLFENESPMVIGHGSVLMRDEESEASSLLVESRKSVSVRSVEFEVNRVQRSLNLGGNDIKQEQHKTKPQVLGRPSLPLCNIDLKDIFNFDEFMKKFTEEEQQKLMKLLPGVDSVDLPDSLRSMFESSQFKDNFSLFQQLVADGVFETLSSSSSSSKPEEFKRLAKLALSDPNKSHLLESYCMLKEQRKGSEDSVTTSERPSESLSQNFSETRGVMKSPK…
19	IV		BnaC09g20040D	GSBRNA2T00033513001	GATA_Domain	CCHCRVTSTPLWRNGPPEKPVLCNACGSRWRTKG
20	IV	BnGATA4.5	BnaAnng07120D	GSBRNA2T00076663001	CDS	ATGGGGAAGCAAGGGCCTTGCTGTCACTGTGGAGTTACAAGCACACCTCTATGGAGAAACGGTCCACCAGAGAAGCCAGTTTTGTGCAATGCTTGCGGTTCCAGATGGAGAACGAAAGGAACACTTGTAAACTACACTCCTCTTCATTCTCGCTCTGAAGGTGATAATGAGATTGAAGATCACAGAGTTCAAAAGACGATGATGATCAACGGAATGCCTGTGAACAAAAAGATCCTCAAGAGGAAGTCATCACACCAAGAAAACTTCAACAACGGTTTCAAGAAGAGGTCATTAGAGGAAGAAGCTAGCAATAGATCAAGTTCTGGATCCGTTGTATCCAACTCAGAGAGCTGTGATCAATCCAACGCATGGGAAACTATTTTTCCTTGCAAGAAGAGG…
20	IV		BnaAnng07120D	GSBRNA2T00076663001	Protein	MGKQGPCCHCGVTSTPLWRNGPPEKPVLCNACGSRWRTKGTLVNYTPLHSRSEGDNEIEDHRVQKTMMINGMPVNKKILKRKSSHQENFNNGFKKRSLEEEASNRSSSGSVVSNSESCDQSNAWETIFPCKKRTCVVVGRPKAASSVEKLTKDLFSILQEQQQSSCLSGCSEEDLLFENGSPMVIGHGSVLMRDEESEASSLLVESSKSVSVRSVGFEVNRVQRSLNFGGNDIKHEQHKSKPQVLGRPSLPLCNIDLKDVFNFDEFMEKFTEEEQQKLLKLLPGVDSVDLPDSLRSMFECSQFKDNFSLFQQLVADGVFETLSSSSSSKPEEFKRLAKLALSDPNKSHLLESYYMLKEHRKVIEDSVTTASKVSNSNPSSERPCESLNQNFSETRVVMK…
20	IV		BnaAnng07120D	GSBRNA2T00076663001	GATA_Domain	CCHCGVTSTPLWRNGPPEKPVLCNACGSRWRTKG
21	IV	BnGATA4.6	BnaCnng56940D	GSBRNA2T00067662001	CDS	ATGGGGAAGCAAGGACCTTGCTACCACTGTGGCGTTACAAGCACACCTCTGTGGAGAAATGGCCCACCTGAGAAGCCAGTGTTGTGCAATGCGTGTGGATCTCGTTGGAGAACAAAGGGATCACTTGTGAACTACACTCCACTTCACTCTCGTGCTGATGGTGAAGAGAACAAGGATGATCAGAGGTACCAAAGAATGAAGAGCATCTCTGTGAATAACAAGTACAAAGAGACTAAGACGCTCAAGAGGAAAGCAATCCAAGAACCGGTCTTGGAACTCAACTATGGTTTCAAAAAGGCTGTGGTGGAGGAGGATGCTAGTAATAGATCGAGTTCTGGTTCTGCTATATCCAACTCTGAGAGCTGTGCAGATGGGAGCGAGTTAACAGGTCCATCTCAA…
21	IV		BnaCnng56940D	GSBRNA2T00067662001	Protein	MGKQGPCYHCGVTSTPLWRNGPPEKPVLCNACGSRWRTKGSLVNYTPLHSRADGEENKDDQRYQRMKSISVNNKYKETKTLKRKAIQEPVLELNYGFKKAVVEEDASNRSSSGSAISNSESCADGSELTGPSQSNGWDTTVPCKRRTCVGLRPKTSSVEKLTQDLYNILQEQQSSVSSEEEDLLFENEMLSMVSVEIGHGSVLMRNPHSFARGEVSEEASSLSSVENKSSISDAYSSHSVKRAEIGAERGSVSVGQSVKEDQLKRTKSQNGRVHVLGSHGSPLCSIDLKDVFNFDEFIEQFTEEEQKKLMRLLPQIDSVNLPDSLRMMFESAQFKENFSLFQKLIADGVFEMPSTSSEAILEEMRSFKKLALSDFSKSRLVESYNLLKEGDKGSATTSR…
21	IV		BnaCnng56940D	GSBRNA2T00067662001	GATA_Domain	CYHCGVTSTPLWRNGPPEKPVLCNACGSRWRTKG
21	IV	BnGATA4.7	BnaCnng67690D	GSBRNA2T00097923001	CDS	ATGGGGAAGCAAGGGCCTTGCTATCACTGTGGAGTTACAAGCACACCTCTATGGCGAAACGGGCCACCGGAGAAGCCGGTACTGTGCAATGCGTGTGGCTCCAGATGGAGAACGAAGGGATCACTAGTAAACTACACTCCCGTTCGTGCTCGTGCTGAAGGTGATGAGGTTGAGATTGACGATCGAAGAGGTGGTCAAAAGATGATGATGATTAATGGAATGTCTATGAACAAAAAGAGGAAACCATATCAAGAAAACTTCACAGTTAAGAGAACCAACTTGGAGTTCAGTAACGGTTTCAAGAAGAGGTCTTTAGAAGAAGAAGCTAGCAACAATAGGTCGAGTTCAGGGTCTGTTGTATCGAACTCAGAGAGCTGTGATCAGTCTAACGTGTGGGAA…
21	IV		BnaCnng67690D	GSBRNA2T00097923001	Protein	MGKQGPCYHCGVTSTPLWRNGPPEKPVLCNACGSRWRTKGSLVNYTPVRARAEGDEVEIDDRRGGQKMMMINGMSMNKKRKPYQENFTVKRTNLEFSNGFKKRSLEEEASNNRSSSGSVVSNSESCDQSNVWETSFAACKKRTCVGRPKAASSSVEKLTKDLFSILQEQQFSCCVSGISEEELLFENESPMVIGHGSVLLIDPHEDSEASSLLVENSKSSSIHSQNSGGKAIKQEQLKRTKSQVLGRHSLPLCNIDLKDVINFDEFIEKFTKGEQQKLMKLLPEVDSVDPPHSLMSMFESSQFKENFSLFQQLVADGVFGTSTSSSGSKLEEFKTLAKLALSDPDKSHMLESYQMLKEQRKGIEDSSRVSNQTPSDNNRLVIIERPCESLNQNFSETRV…
21	IV		BnaCnng67690D	GSBRNA2T00097923001	GATA_Domain	CYHCGVTSTPLWRNGPPEKPVLCNACGSRWRTKG

## Sheet: S4
Table S4 Conserved amino acid motifs and annotation of the GATA genes in B. napus.
No.	E-value	Width	Best possible match	Annotation
1	4.1E-1296	37	[GL][YT][AK]RRC[AT][HD]C[GD]TTKTPLWR[NG]GP[RL]GPK[ST]LCNACG[IV]RF[KR]K	GATA zinc finger domain
2	1.2E-999	33	C[SC]HC[GS][TV][TN][KS]TP[QL]WR[TR]GP[LR]GPKTLCNACG[VI]R[FW][KR][SK][GK]	GATA zinc finger domain
3	8.5E-787	31	RLVPEYRPA[SA]SPTF[VS][LP][ET][LQ]HSNSHRKVME[LM]RR
4	3.5E-412	34	[ND][SV][SN][QA]GP][ST][DS]F[SD][HQ][DE]L[CS]VP[SD][DE][DE][LA][AE][EH]LEWLS[RN]FV[DE]DSFS
5	5.3e-308	62	N[RN][VN][RL]GL[SV]GTPQRFS[AH]PQR[QA]ASL[LD]RFREKRK[GA]RNFDK[TK]IRYTVRKEVALRMQR[NK]KGQFTSAKS	CCT domain
6	1.3e-260	21	[FK][LP][QG][ED]E[EK][EQ]AA[VI]LLMALSYG[SM]V[HY]
7	5.1e-198	41	GEVVDRG[SM]E[NG]GDQLTLSFQGQVYVFD[SR]VLPEKVQAVLLLLG	TIFY domain
8	3.9e-184	29	[GY][HE][HD][SY]S[SP][SY][AT]SVDCTLSLGTPSTRL[CD][NE][DH]D[ED][DR]
9	1.8e-161	57	[SF]FPEDLDCGNFFDNMDD[IL]LDFGGDIDVGF[SD]IG[DE]SDSFPNIWTTHHDTWPAASDPLF
10	1.1e-159	31	D[QH]MVPKKETRLKLTIRKKD[NH]H[HD]DQTD[FL][PL][HQ][QY][PN]

## Sheet: S5
Table S5 Syntenic blocks of the GATA genes in B. napus.
Gene Name		Gene ID		Alias Name
Gene1	Gene2	Gene1	Gene2	Gene1	Gene2
BnGATA1.33	BnGATA1.22	BnaAnng15440D	BnaC05g05680D	GSBRNA2T00025173001	GSBRNA2T00100639001
BnGATA1.33	BnGATA1.28	BnaAnng15440D	BnaC08g02370D	GSBRNA2T00025173001	GSBRNA2T00052898001
BnGATA1.31	BnGATA1.22	BnaC08g43400D	BnaC05g05680D	GSBRNA2T00019379001	GSBRNA2T00100639001
BnGATA1.31	BnGATA1.28	BnaC08g43400D	BnaC08g02370D	GSBRNA2T00019379001	GSBRNA2T00052898001
BnGATA1.28	BnGATA1.22	BnaC08g02370D	BnaC05g05680D	GSBRNA2T00052898001	GSBRNA2T00100639001
BnGATA2.32	BnGATA2.9	BnaC07g31920D	BnaA03g41010D	GSBRNA2T00041707001	GSBRNA2T00151338001
BnGATA2.32	BnGATA2.35	BnaC07g31920D	BnaC08g22260D	GSBRNA2T00041707001	GSBRNA2T00109396001
BnGATA2.35	BnGATA2.9	BnaC08g22260D	BnaA03g41010D	GSBRNA2T00109396001	GSBRNA2T00151338001
BnGATA1.29	BnGATA1.20	BnaC08g25560D	BnaC04g25920D	GSBRNA2T00108950001	GSBRNA2T00115125001
BnGATA1.10	BnGATA1.29	BnaA07g16490D	BnaC08g25560D	GSBRNA2T00098757001	GSBRNA2T00108950001
BnGATA1.29	BnGATA1.23	BnaC08g25560D	BnaC06g15420D	GSBRNA2T00108950001	GSBRNA2T00124566001
BnGATA1.10	BnGATA1.20	BnaA07g16490D	BnaC04g25920D	GSBRNA2T00098757001	GSBRNA2T00115125001
BnGATA1.20	BnGATA1.23	BnaC04g25920D	BnaC06g15420D	GSBRNA2T00115125001	GSBRNA2T00124566001
BnGATA2.30	BnGATA2.14	BnaC07g16680D	BnaA07g12520D	GSBRNA2T00046195001	GSBRNA2T00081673001
BnGATA2.16	BnGATA2.34	BnaA08g15310D	BnaC07g46090D	GSBRNA2T00027229001	GSBRNA2T00100129001
BnGATA2.27	BnGATA2.16	BnaC03g76690D	BnaA08g15310D	GSBRNA2T00008510001	GSBRNA2T00027229001
BnGATA1.18	BnGATA1.25	BnaC01g23640D	BnaC07g32040D	GSBRNA2T00035391001	GSBRNA2T00041722001
BnGATA1.18	BnGATA1.3	BnaC01g23640D	BnaA01g19650D	GSBRNA2T00035391001	GSBRNA2T00054075001
BnGATA1.4	BnGATA1.26	BnaA03g52230D	BnaC07g43990D	GSBRNA2T00077817001	GSBRNA2T00099870001
BnGATA1.10	BnGATA1.23	BnaA07g16490D	BnaC06g15420D	GSBRNA2T00098757001	GSBRNA2T00124566001
BnGATA1.25	BnGATA1.3	BnaC07g32040D	BnaA01g19650D	GSBRNA2T00041722001	GSBRNA2T00054075001
BnGATA1.13	BnGATA1.32	BnaA09g04450D	BnaC09g03900D	GSBRNA2T00009540001	GSBRNA2T00145966001
BnGATA1.32	BnGATA1.9	BnaC09g03900D	BnaA06g27920D	GSBRNA2T00145966001	GSBRNA2T00147665001
BnGATA2.23	BnGATA2.36	BnaC02g40000D	BnaC09g03390D	GSBRNA2T00028827001	GSBRNA2T00145899001
BnGATA1.13	BnGATA1.9	BnaA09g04450D	BnaA06g27920D	GSBRNA2T00009540001	GSBRNA2T00147665001
BnGATA1.7	BnGATA1.8	BnaA04g26010D	BnaA05g04530D	GSBRNA2T00063226001	GSBRNA2T00116667001
BnGATA1.19	BnGATA1.7	BnaC04g03950D	BnaA04g26010D	GSBRNA2T00006174001	GSBRNA2T00063226001
BnGATA1.21	BnGATA1.7	BnaC04g50080D	BnaA04g26010D	GSBRNA2T00037347001	GSBRNA2T00063226001
BnGATA1.7	BnGATA1.15	BnaA04g26010D	BnaA09g38570D	GSBRNA2T00063226001	GSBRNA2T00072558001
BnGATA1.7	BnGATA1.30	BnaA04g26010D	BnaC08g30730D	GSBRNA2T00063226001	GSBRNA2T00155519001
BnGATA1.19	BnGATA1.8	BnaC04g03950D	BnaA05g04530D	GSBRNA2T00006174001	GSBRNA2T00116667001
BnGATA1.21	BnGATA1.8	BnaC04g50080D	BnaA05g04530D	GSBRNA2T00037347001	GSBRNA2T00116667001
BnGATA1.19	BnGATA1.21	BnaC04g03950D	BnaC04g50080D	GSBRNA2T00006174001	GSBRNA2T00037347001
BnGATA1.15	BnGATA1.30	BnaA09g38570D	BnaC08g30730D	GSBRNA2T00072558001	GSBRNA2T00155519001
BnGATA1.15	BnGATA1.24	BnaA09g38570D	BnaC06g17850D	GSBRNA2T00072558001	GSBRNA2T00106016001
BnGATA1.15	BnGATA1.11	BnaA09g38570D	BnaA07g18730D	GSBRNA2T00072558001	GSBRNA2T00099030001
BnGATA1.24	BnGATA1.30	BnaC06g17850D	BnaC08g30730D	GSBRNA2T00106016001	GSBRNA2T00155519001
BnGATA1.11	BnGATA1.30	BnaA07g18730D	BnaC08g30730D	GSBRNA2T00099030001	GSBRNA2T00155519001
BnGATA1.12	BnGATA1.16	BnaA08g11030D	BnaC01g03740D	GSBRNA2T00126664001	GSBRNA2T00130855001
BnGATA1.2	BnGATA1.16	BnaA01g02480D	BnaC01g03740D	GSBRNA2T00121347001	GSBRNA2T00130855001
BnGATA1.5	BnGATA1.16	BnaA03g52990D	BnaC01g03740D	GSBRNA2T00081788001	GSBRNA2T00130855001
BnGATA1.11	BnGATA1.24	BnaA07g18730D	BnaC06g17850D	GSBRNA2T00099030001	GSBRNA2T00106016001
BnGATA2.31	BnGATA2.13	BnaC07g27110D	BnaA06g29580D	GSBRNA2T00143081001	GSBRNA2T00144343001
BnGATA2.6	BnGATA2.31	BnaA02g30690D	BnaC07g27110D	GSBRNA2T00055426001	GSBRNA2T00143081001
BnGATA1.27	BnGATA1.12	BnaC07g45180D	BnaA08g11030D	GSBRNA2T00100025001	GSBRNA2T00126664001
BnGATA1.2	BnGATA1.12	BnaA01g02480D	BnaA08g11030D	GSBRNA2T00121347001	GSBRNA2T00126664001
BnGATA1.5	BnGATA1.12	BnaA03g52990D	BnaA08g11030D	GSBRNA2T00081788001	GSBRNA2T00126664001
BnGATA1.27	BnGATA1.2	BnaC07g45180D	BnaA01g02480D	GSBRNA2T00100025001	GSBRNA2T00121347001
BnGATA1.5	BnGATA1.27	BnaA03g52990D	BnaC07g45180D	GSBRNA2T00081788001	GSBRNA2T00100025001
BnGATA2.6	BnGATA2.13	BnaA02g30690D	BnaA06g29580D	GSBRNA2T00055426001	GSBRNA2T00144343001
BnGATA1.5	BnGATA1.2	BnaA03g52990D	BnaA01g02480D	GSBRNA2T00081788001	GSBRNA2T00121347001
BnGATA2.2	BnGATA2.20	BnaA01g17700D	BnaC01g22040D	GSBRNA2T00051645001	GSBRNA2T00056515001
BnGATA2.33	BnGATA2.20	BnaC07g33440D	BnaC01g22040D	GSBRNA2T00031390001	GSBRNA2T00056515001
BnGATA2.33	BnGATA2.2	BnaC07g33440D	BnaA01g17700D	GSBRNA2T00031390001	GSBRNA2T00051645001
BnGATA2.22	BnGATA2.3	BnaC01g44080D	BnaA01g27530D	GSBRNA2T00007661001	GSBRNA2T00057568001
BnGATA2.10	BnGATA2.19	BnaA03g47860D	BnaC01g18190D	GSBRNA2T00075300001	GSBRNA2T00157484001
BnGATA2.18	BnGATA2.38	BnaA10g10940D	BnaC09g33380D	GSBRNA2T00052811001	GSBRNA2T00053040001
BnGATA2.5	BnGATA2.18	BnaA02g08490D	BnaA10g10940D	GSBRNA2T00012910001	GSBRNA2T00052811001
BnGATA2.5	BnGATA2.38	BnaA02g08490D	BnaC09g33380D	GSBRNA2T00012910001	GSBRNA2T00053040001
BnGATA2.7	BnGATA2.12	BnaA03g34330D	BnaA05g23040D	GSBRNA2T00137510001	GSBRNA2T00153792001
BnGATA2.3	BnGATA2.12	BnaA01g27530D	BnaA05g23040D	GSBRNA2T00057568001	GSBRNA2T00153792001
BnGATA2.28	BnGATA2.12	BnaC05g36480D	BnaA05g23040D	GSBRNA2T00101895001	GSBRNA2T00153792001
BnGATA2.26	BnGATA2.8	BnaC03g41730D	BnaA03g35920D	GSBRNA2T00051966001	GSBRNA2T00137325001
BnGATA2.3	BnGATA2.7	BnaA01g27530D	BnaA03g34330D	GSBRNA2T00057568001	GSBRNA2T00137510001
BnGATA2.25	BnGATA2.7	BnaC03g39760D	BnaA03g34330D	GSBRNA2T00123895001	GSBRNA2T00137510001
BnGATA2.28	BnGATA2.7	BnaC05g36480D	BnaA03g34330D	GSBRNA2T00101895001	GSBRNA2T00137510001
BnGATA2.3	BnGATA2.25	BnaA01g27530D	BnaC03g39760D	GSBRNA2T00057568001	GSBRNA2T00123895001
BnGATA2.3	BnGATA2.28	BnaA01g27530D	BnaC05g36480D	GSBRNA2T00057568001	GSBRNA2T00101895001
BnGATA2.28	BnGATA2.25	BnaC05g36480D	BnaC03g39760D	GSBRNA2T00101895001	GSBRNA2T00123895001
BnGATA3.4	BnGATA3.9	BnaA05g19840D	BnaC05g30820D	GSBRNA2T00009234001	GSBRNA2T00095845001
BnGATA3.4	BnGATA3.1	BnaA05g19840D	BnaA01g25320D	GSBRNA2T00009234001	GSBRNA2T00063835001
BnGATA3.4	BnGATA3.6	BnaA05g19840D	BnaC01g32210D	GSBRNA2T00009234001	GSBRNA2T00038220001
BnGATA3.1	BnGATA3.9	BnaA01g25320D	BnaC05g30820D	GSBRNA2T00063835001	GSBRNA2T00095845001
BnGATA3.6	BnGATA3.9	BnaC01g32210D	BnaC05g30820D	GSBRNA2T00038220001	GSBRNA2T00095845001
BnGATA3.6	BnGATA3.1	BnaC01g32210D	BnaA01g25320D	GSBRNA2T00038220001	GSBRNA2T00063835001
BnGATA4.1	BnGATA4.3	BnaA02g25040D	BnaC02g33240D	GSBRNA2T00041687001	GSBRNA2T00069896001
BnGATA4.1	BnGATA4.2	BnaA02g25040D	BnaA06g35570D	GSBRNA2T00041687001	GSBRNA2T00054768001
BnGATA4.1	BnGATA4.5	BnaA02g25040D	BnaAnng07120D	GSBRNA2T00041687001	GSBRNA2T00076663001
BnGATA4.2	BnGATA4.3	BnaA06g35570D	BnaC02g33240D	GSBRNA2T00054768001	GSBRNA2T00069896001
BnGATA4.3	BnGATA4.5	BnaC02g33240D	BnaAnng07120D	GSBRNA2T00069896001	GSBRNA2T00076663001
BnGATA3.8	BnGATA3.5	BnaC03g77870D	BnaA08g01910D	GSBRNA2T00008209001	GSBRNA2T00085770001
BnGATA3.7	BnGATA3.2	BnaC01g41520D	BnaA01g35150D	GSBRNA2T00019753001	GSBRNA2T00030395001

## Sheet: S6
Table S6 One-to-one orthologous relationships of the GATA genes between B. napus and A. thaliana.
Gene Name		Gene ID
Brassica napus	Arabidopsis thaliana	Brassica napus	Arabidopsis thaliana
BnGATA1.22	AT1G08000	BnaC05g05680D	AT1G08000
BnGATA1.7	AT2G45050	BnaA04g26010D	AT2G45050
BnGATA1.8	AT2G45050	BnaA05g04530D	AT2G45050
BnGATA1.21	AT2G45050	BnaC04g50080D	AT2G45050
BnGATA1.19	AT2G45050	BnaC04g03950D	AT2G45050
BnGATA2.29	AT2G18380	BnaC07g03390D	AT2G18380
BnGATA2.37	AT2G18380	BnaC09g09760D	AT2G18380
BnGATA1.3	AT3G51080	BnaA01g19650D	AT3G51080
BnGATA2.3	AT3G16870	BnaA01g27530D	AT3G16870
BnGATA3.1	AT3G21175	BnaA01g25320D	AT3G21175
BnGATA2.4	AT3G06740	BnaA01g32640D	AT3G06740
BnGATA2.9	AT3G50870	BnaA03g41010D	AT3G50870
BnGATA2.7	AT3G16870	BnaA03g34330D	AT3G16870
BnGATA2.8	AT3G20750	BnaA03g35920D	AT3G20750
BnGATA2.12	AT3G16870	BnaA05g23040D	AT3G16870
BnGATA3.4	AT3G21175	BnaA05g19840D	AT3G21175
BnGATA1.10	AT3G54810	BnaA07g16490D	AT3G54810
BnGATA1.11	AT3G60530	BnaA07g18730D	AT3G60530
BnGATA1.15	AT3G60530	BnaA09g38570D	AT3G60530
BnGATA3.6	AT3G21175	BnaC01g32210D	AT3G21175
BnGATA1.18	AT3G51080	BnaC01g23640D	AT3G51080
BnGATA2.26	AT3G20750	BnaC03g41730D	AT3G20750
BnGATA2.25	AT3G16870	BnaC03g39760D	AT3G16870
BnGATA1.20	AT3G54810	BnaC04g25920D	AT3G54810
BnGATA2.28	AT3G16870	BnaC05g36480D	AT3G16870
BnGATA1.23	AT3G54810	BnaC06g15420D	AT3G54810
BnGATA2.32	AT3G50870	BnaC07g31920D	AT3G50870
BnGATA2.35	AT3G50870	BnaC08g22260D	AT3G50870
BnGATA1.29	AT3G54810	BnaC08g25560D	AT3G54810
BnGATA1.30	AT3G60530	BnaC08g30730D	AT3G60530
BnGATA1.1	AT4G36240	BnaA01g01370D	AT4G36240
BnGATA1.2	AT4G34680	BnaA01g02480D	AT4G34680
BnGATA2.2	AT4G16141	BnaA01g17700D	AT4G16141
BnGATA1.5	AT4G34680	BnaA03g52990D	AT4G34680
BnGATA2.10	AT4G26150	BnaA03g47860D	AT4G26150
BnGATA2.16	AT4G36620	BnaA08g15310D	AT4G36620
BnGATA1.12	AT4G34680	BnaA08g11030D	AT4G34680
BnGATA1.16	AT4G34680	BnaC01g03740D	AT4G34680
BnGATA2.20	AT4G16141	BnaC01g22040D	AT4G16141
BnGATA2.33	AT4G16141	BnaC07g33440D	AT4G16141
BnGATA1.26	AT4G32890	BnaC07g43990D	AT4G32890
BnGATA1.27	AT4G34680	BnaC07g45180D	AT4G34680
BnGATA2.5	AT5G56860	BnaA02g08490D	AT5G56860
BnGATA4.1	AT5G47140	BnaA02g25040D	AT5G47140
BnGATA2.6	AT5G49300	BnaA02g30690D	AT5G49300
BnGATA1.9	AT5G25830	BnaA06g27920D	AT5G25830
BnGATA2.13	AT5G49300	BnaA06g29580D	AT5G49300
BnGATA1.13	AT5G25830	BnaA09g04450D	AT5G25830
BnGATA1.14	AT5G66320	BnaA09g07950D	AT5G66320
BnGATA2.18	AT5G56860	BnaA10g10940D	AT5G56860
BnGATA4.3	AT5G47140	BnaC02g33240D	AT5G47140
BnGATA2.31	AT5G49300	BnaC07g27110D	AT5G49300
BnGATA1.32	AT5G25830	BnaC09g03900D	AT5G25830
BnGATA2.36	AT5G26930	BnaC09g03390D	AT5G26930
BnGATA2.38	AT5G56860	BnaC09g33380D	AT5G56860

## Sheet: S7
Table S7 The expression profiles (log2-based values) of the GATA genes in different tissues of B. napus .
No	Subfamily	Gene Name	Gene ID	Alias Name	Group	stem	sepal	pistil	stamen	ovule	pericarp	blossomy_pistil	wilting pistil	root1	flower	leaf	silique
1	I	BnGATA1.3	BnaA01g19650D	GSBRNA2T00054075001	Group3	5.56544	5.06781	6.35323	1.33142	6.48537	6.68762	2.29628	NA	4.11766	6.05113	5.99932	6.01559
1	I	BnGATA1.2	BnaA01g02480D	GSBRNA2T00121347001	Group3	2.40421	4.9792	4.65185	4.34253	4.17797	5.69095	4.30015	6.23198	6.23701	5.78035	5.11877	4.60224
1	I	BnGATA1.1	BnaA01g01370D	GSBRNA2T00121470001	Group1	3.45374	0.157205	2.42889	2.34081	3.14342	4.56485	NA	NA	NA	2.21116	1.72175	2.22959
3	I	BnGATA1.4	BnaA03g52230D	GSBRNA2T00077817001	Group3	0.240663	5.37252	4.82858	6.00179	4.13811	4.68216	3.85927	1.05494	3.489	5.6625	0.950662	2.0927
3	I	BnGATA1.5	BnaA03g52990D	GSBRNA2T00081788001	Group1	0.387167	3.37935	2.34572	2.91874	2.83813	2.78391	3.87111	0.931544	5.49743	2.59582	4.40367	0.506011
4	I	BnGATA1.6	BnaA04g16390D	GSBRNA2T00045209001	Group3	4.94916	4.15947	5.95707	3.92475	5.67028	5.77613	3.52412	3.3519	6.49035	6.26229	5.36183	5.74604
4	I	BnGATA1.7	BnaA04g26010D	GSBRNA2T00063226001	Group1	NA	NA	NA	NA	NA	NA	NA	NA	0.815773	3.7778	NA	-1.2038
5	I	BnGATA1.8	BnaA05g04530D	GSBRNA2T00116667001	Group1	0.286105	2.72439	4.54046	NA	-0.0514394	1.5794	NA	NA	NA	6.7521	1.39619	4.36688
6	I	BnGATA1.9	BnaA06g27920D	GSBRNA2T00147665001	Group3	7.65731	6.73921	9.30132	8.06998	8.5917	9.04882	4.74277	1.07235	3.83237	8.17664	6.59862	8.82525
7	I	BnGATA1.10	BnaA07g16490D	GSBRNA2T00098757001	Group2	10.976	9.91425	8.15234	6.51853	9.98311	10.8647	9.29051	8.84121	10.5424	7.73756	9.571	9.20007
7	I	BnGATA1.11	BnaA07g18730D	GSBRNA2T00099030001	Group3	8.40994	6.70594	6.5014	5.21235	5.42355	9.32973	0.699798	NA	2.63781	7.18813	8.05367	7.61983
8	I	BnGATA1.12	BnaA08g11030D	GSBRNA2T00126664001	Group3	1.36591	5.04989	5.68333	6.28804	3.84169	3.54474	6.82689	5.5197	4.97843	5.9957	3.94265	3.15541
9	I	BnGATA1.14	BnaA09g07950D	GSBRNA2T00005653001	Group3	6.0423	5.90011	7.24921	1.325	2.96475	7.80732	6.96476	5.90369	6.49221	6.40555	5.01026	6.58251
9	I	BnGATA1.15	BnaA09g38570D	GSBRNA2T00072558001	Group3	3.14155	4.76062	5.94648	6.7299	5.87433	6.50915	NA	NA	0.399456	7.42929	3.47965	5.10199
9	I	BnGATA1.13	BnaA09g04450D	GSBRNA2T00009540001	Group1	1.74319	0.0504464	NA	NA	0.924314	0.0481093	NA	NA	NA	4.36393	0.365978	-0.0318877
11	I	BnGATA1.17	BnaC01g17100D	GSBRNA2T00116002001	Group3	6.56705	6.91684	8.75928	3.30996	7.62816	8.44645	4.88731	6.518	6.52573	8.51195	6.7442	8.07238
11	I	BnGATA1.18	BnaC01g23640D	GSBRNA2T00035391001	Group3	5.47024	4.33994	6.7945	1.33751	6.31142	6.79079	2.30317	2.59866	3.4299	5.92531	6.13344	6.08934
11	I	BnGATA1.16	BnaC01g03740D	GSBRNA2T00130855001	Group3	2.39347	6.41731	5.38316	5.7975	3.4632	6.1195	5.57774	7.2498	6.45585	5.51712	4.9227	4.95665
14	I	BnGATA1.20	BnaC04g25920D	GSBRNA2T00115125001	Group2	8.45622	9.66191	8.08288	6.80597	5.9894	9.17919	8.61196	9.94529	10.9887	7.61618	9.4135	8.23136
14	I	BnGATA1.19	BnaC04g03950D	GSBRNA2T00006174001	Group3	3.18972	3.64829	7.5989	3.66981	0.0129602	7.09349	NA	NA	0.753246	7.46469	2.44448	7.62694
14	I	BnGATA1.21	BnaC04g50080D	GSBRNA2T00037347001	Group1	2.26648	0.116296	NA	1.33056	0.921628	-0.0315652	NA	1.09457	NA	4.69165	-0.628725	0.880951
15	I	BnGATA1.22	BnaC05g05680D	GSBRNA2T00100639001	Group3	9.02991	5.9496	9.07033	9.06728	7.34727	8.85434	5.03499	3.55798	4.88439	8.17104	7.19387	8.8425
16	I	BnGATA1.23	BnaC06g15420D	GSBRNA2T00124566001	Group2	10.2251	10.2881	8.25179	6.70455	9.36999	11.1421	9.71252	10.0162	11.9823	7.60089	9.56832	8.55845
16	I	BnGATA1.24	BnaC06g17850D	GSBRNA2T00106016001	Group3	8.73537	9.3184	7.81587	9.3371	7.79117	9.17403	6.03904	2.04521	4.52944	8.27785	8.28181	7.88889
17	I	BnGATA1.25	BnaC07g32040D	GSBRNA2T00041722001	Group3	4.76962	6.03349	7.06669	3.92749	6.02399	6.36137	4.42141	NA	3.71752	6.45499	5.08986	5.52655
17	I	BnGATA1.26	BnaC07g43990D	GSBRNA2T00099870001	Group3	1.80194	7.0334	4.87282	7.29356	4.83383	5.19605	4.24624	NA	3.46444	6.22777	2.5421	3.82114
17	I	BnGATA1.27	BnaC07g45180D	GSBRNA2T00100025001	Group1	0.459987	4.89278	4.46068	4.14586	NA	1.58855	4.03003	3.49786	2.75814	5.40244	5.07962	2.84574
18	I	BnGATA1.31	BnaC08g43400D	GSBRNA2T00019379001	Group2	8.3401	7.71274	9.00963	9.9344	7.81141	8.17909	7.85116	6.35356	5.90734	9.13485	6.78139	8.26796
18	I	BnGATA1.29	BnaC08g25560D	GSBRNA2T00108950001	Group2	9.71606	8.3698	8.12902	7.61033	9.45024	9.42455	7.77327	7.49762	10.7136	7.77268	8.18587	8.51406
18	I	BnGATA1.30	BnaC08g30730D	GSBRNA2T00155519001	Group3	3.57609	5.83095	6.79944	7.67302	5.9352	6.94887	0.587248	NA	3.73722	7.62439	4.02441	5.76696
18	I	BnGATA1.28	BnaC08g02370D	GSBRNA2T00052898001	Group1	3.30476	2.97237	NA	4.16395	NA	2.26942	2.28886	6.052	1.84068	2.90634	1.37187	2.06464
19	I	BnGATA1.32	BnaC09g03900D	GSBRNA2T00145966001	Group1	1.75105	1.0553	2.75089	NA	3.24352	4.78871	NA	NA	0.403144	5.51943	1.36089	3.34843
20	I	BnGATA1.33	BnaAnng15440D	GSBRNA2T00025173001	Group3	6.89755	2.17016	5.24784	8.64371	NA	4.46965	6.85597	5.8614	1.82821	5.51473	4.13078	3.13815
21	I	BnGATA1.34	BnaCnng53150D	GSBRNA2T00058631001	Group2	9.56459	10.0622	7.73629	6.39576	6.29488	8.42604	8.03006	9.15925	9.40465	7.64936	10.52	8.37825
21	I	BnGATA1.35	BnaCnng63480D	GSBRNA2T00087773001	Group3	1.38384	5.51743	5.00908	6.19253	3.48012	4.92131	8.58995	6.98481	7.10092	6.1984	4.60956	3.72818
21	I	BnGATA1.36	BnaCnng77580D	GSBRNA2T00029649001	Group3	4.93227	5.87485	6.35587	5.25027	5.92844	5.97652	4.16428	2.62109	6.29215	6.55844	6.02763	5.90045
1	II	BnGATA2.4	BnaA01g32640D	GSBRNA2T00057511001	Group3	6.5889	4.72855	8.14757	6.92833	7.05063	8.08822	3.71114	1.95565	4.39957	7.44148	6.50274	7.29872
1	II	BnGATA2.2	BnaA01g17700D	GSBRNA2T00051645001	Group3	6.46643	5.7554	8.53031	5.03289	7.26778	7.26506	7.04109	5.69621	7.07336	8.0751	6.74395	7.67557
1	II	BnGATA2.3	BnaA01g27530D	GSBRNA2T00057568001	Group1	3.48707	0.124291	4.38337	NA	2.30801	2.94773	NA	1.03582	4.04795	4.77216	3.09067	3.38189
1	II	BnGATA2.1	BnaA01g15350D	GSBRNA2T00149587001	Group1	NA	1.81548	4.21987	NA	1.02856	NA	NA	0.901741	NA	3.39843	6.39205	4.02266
2	II	BnGATA2.5	BnaA02g08490D	GSBRNA2T00012910001	Group3	4.13521	7.23839	5.54653	1.30634	NA	7.71721	5.52572	4.49943	NA	2.72759	7.28748	6.53791
2	II	BnGATA2.6	BnaA02g30690D	GSBRNA2T00055426001	Group1	2.2989	2.69818	5.46137	2.34848	3.57527	3.27698	1.67821	5.80633	3.4439	4.17326	3.47091	4.72929
3	II	BnGATA2.7	BnaA03g34330D	GSBRNA2T00137510001	Group3	6.50237	3.36077	7.70752	3.65948	6.37718	6.66742	2.29932	0.977151	7.07012	7.22604	4.55191	6.59821
3	II	BnGATA2.11	BnaA03g47870D	GSBRNA2T00075299001	Group1	1.44087	1.24847	1.65867	2.31578	1.03038	5.08149	0.710025	NA	2.67162	2.13766	NA	NA
3	II	BnGATA2.10	BnaA03g47860D	GSBRNA2T00075300001	Group1	NA	NA	5.67635	1.29958	0.0185765	6.99341	NA	2.86701	0.0635417	NA	2.06637	6.19266
3	II	BnGATA2.8	BnaA03g35920D	GSBRNA2T00137325001	Group1	NA	NA	NA	NA	6.77587	NA	NA	NA	0.282782	NA	NA	1.69703
3	II	BnGATA2.9	BnaA03g41010D	GSBRNA2T00151338001	Group1	NA	NA	4.86219	NA	3.25031	NA	NA	NA	0.868918	3.68333	NA	0.449383
5	II	BnGATA2.12	BnaA05g23040D	GSBRNA2T00153792001	Group3	5.80961	0.141338	7.47362	2.94607	3.31489	6.85201	3.01836	NA	5.85617	6.25162	7.02381	5.87764
6	II	BnGATA2.13	BnaA06g29580D	GSBRNA2T00144343001	Group1	3.99997	2.34848	4.08119	3.93752	2.78303	3.28674	4.87403	3.72214	5.1284	4.56985	2.41055	3.34631
7	II	BnGATA2.15	BnaA07g36170D	GSBRNA2T00034196001	Group1	4.41055	1.17783	4.68584	2.33743	2.31974	3.54327	NA	1.98585	3.86636	4.12545	3.78686	4.55061
7	II	BnGATA2.14	BnaA07g12520D	GSBRNA2T00081673001	Group1	NA	NA	2.22656	NA	3.17639	NA	NA	NA	NA	4.22171	2.67608	1.46393
8	II	BnGATA2.16	BnaA08g15310D	GSBRNA2T00027229001	Group1	2.88698	2.74021	4.82134	NA	1.00368	4.95521	NA	NA	2.25507	3.79448	3.9631	4.78261
9	II	BnGATA2.17	BnaA09g52870D	GSBRNA2T00028419001	Group1	NA	1.14209	3.10687	1.34214	0.0108192	5.62221	NA	1.00236	5.09582	2.24275	3.38415	3.79207
10	II	BnGATA2.18	BnaA10g10940D	GSBRNA2T00052811001	Group3	6.34276	6.21743	5.11285	NA	4.4208	6.92203	NA	0.887343	-0.924173	3.45382	8.22702	6.83168
11	II	BnGATA2.22	BnaC01g44080D	GSBRNA2T00007661001	Group3	6.39045	4.33917	6.75459	1.35306	5.49039	5.16433	0.701849	1.98466	6.57898	7.35568	5.33541	6.0344
11	II	BnGATA2.20	BnaC01g22040D	GSBRNA2T00056515001	Group3	5.42839	5.09321	7.40617	2.93717	5.44321	6.30572	4.16428	3.29126	6.51297	6.43849	5.71697	6.32843
11	II	BnGATA2.19	BnaC01g18190D	GSBRNA2T00157484001	Group1	0.408261	3.03636	5.68184	NA	3.01327	2.9731	NA	0.880664	NA	4.61471	7.22068	5.50974
11	II	BnGATA2.21	BnaC01g40720D	GSBRNA2T00076493001	Group1	3.51692	0.184378	2.53098	NA	1.9855	1.55545	NA	NA	2.90236	2.00249	1.00257	2.60285
12	II	BnGATA2.23	BnaC02g40000D	GSBRNA2T00028827001	Group1	0.33676	1.10354	3.78196	2.95114	0.996463	NA	4.88801	3.38241	5.08747	4.37473	1.76312	0.849972
12	II	BnGATA2.24	BnaC02g44480D	GSBRNA2T00068371001	Group1	3.61524	4.87026	2.40082	NA	NA	NA	1.7048	3.7058	NA	0.283131	8.05568	3.69847
13	II	BnGATA2.25	BnaC03g39760D	GSBRNA2T00123895001	Group3	5.9732	5.075	7.06633	3.9278	4.99174	6.35112	3.8743	3.80446	6.22389	7.62459	3.85987	6.41106
13	II	BnGATA2.27	BnaC03g76690D	GSBRNA2T00008510001	Group1	2.60885	1.13454	2.69441	NA	0.989885	3.95769	NA	NA	0.289097	2.4706	2.95977	2.9766
13	II	BnGATA2.26	BnaC03g41730D	GSBRNA2T00051966001	Group1	0.300629	NA	-0.128689	NA	6.53086	NA	NA	NA	1.29283	NA	-0.60123	0.905262
15	II	BnGATA2.28	BnaC05g36480D	GSBRNA2T00101895001	Group3	5.19624	1.15648	6.79613	1.34235	3.89012	4.91872	1.69891	2.00784	6.09231	5.76168	5.17032	5.48535
17	II	BnGATA2.33	BnaC07g33440D	GSBRNA2T00031390001	Group3	5.53776	3.66831	6.99797	1.33744	5.95573	5.12869	2.2937	2.93226	5.23137	6.94847	4.17405	5.62745
17	II	BnGATA2.31	BnaC07g27110D	GSBRNA2T00143081001	Group1	4.61583	3.59548	5.77948	3.66589	2.79774	5.20243	4.50012	3.61971	6.31444	5.19068	3.07726	4.95149
17	II	BnGATA2.34	BnaC07g46090D	GSBRNA2T00100129001	Group1	4.41038	2.17748	4.31793	1.33395	3.89851	5.2071	NA	0.983187	3.86866	3.14573	5.03523	4.6326
17	II	BnGATA2.29	BnaC07g03390D	GSBRNA2T00070846001	Group1	2.64309	0.179155	3.82683	1.33969	2.3123	2.54743	NA	NA	0.819884	3.57961	2.85418	2.81537
17	II	BnGATA2.30	BnaC07g16680D	GSBRNA2T00046195001	Group1	NA	NA	-0.124176	NA	-0.027312	NA	NA	NA	0.217395	1.869	NA	NA
17	II	BnGATA2.32	BnaC07g31920D	GSBRNA2T00041707001	Group1	NA	NA	4.21285	NA	1.94308	NA	NA	NA	NA	5.18934	2.95768	2.97571
18	II	BnGATA2.35	BnaC08g22260D	GSBRNA2T00109396001	Group1	NA	1.13624	4.87672	NA	2.98526	1.53868	NA	NA	1.29306	4.57333	1.36431	2.47744
19	II	BnGATA2.38	BnaC09g33380D	GSBRNA2T00053040001	Group3	5.662	7.29161	5.99593	NA	1.57581	7.28145	3.0133	1.89502	NA	3.85449	7.62236	7.45415
19	II	BnGATA2.37	BnaC09g09760D	GSBRNA2T00002980001	Group1	1.90208	0.151303	3.852	NA	NA	NA	NA	2.00029	NA	2.52867	2.97195	4.41563
19	II	BnGATA2.36	BnaC09g03390D	GSBRNA2T00145899001	Group1	1.31322	NA	3.93668	2.93228	NA	0.965139	3.01077	NA	NA	-0.970741	-0.591879	NA
20	II	BnGATA2.39	BnaAnng24640D	GSBRNA2T00064418001	Group1	NA	4.8162	2.38008	NA	3.62116	4.74229	NA	3.70846	6.07123	1.18952	4.23095	3.33248
20	II	BnGATA2.41	BnaAnng31200D	GSBRNA2T00091493001	Group1	3.31033	NA	4.49446	1.33311	4.1508	3.65528	NA	NA	2.55614	1.07888	3.38519	3.41371
21	II	BnGATA2.43	BnaCnng47160D	GSBRNA2T00046594001	Group3	5.16029	9.31702	6.39027	4.11424	4.65538	5.26532	8.14553	6.48129	NA	3.54621	7.43917	6.02935
1	III	BnGATA3.1	BnaA01g25320D	GSBRNA2T00063835001	Group2	7.29494	7.9148	7.95825	9.60143	6.86476	7.65206	8.69093	9.04997	8.14043	7.7164	7.93508	7.50459
1	III	BnGATA3.2	BnaA01g35150D	GSBRNA2T00030395001	Group2	7.99457	8.16441	8.09121	8.71016	8.4602	7.88815	8.92375	8.64386	8.25991	8.1002	7.85937	8.28095
3	III	BnGATA3.3	BnaA03g46720D	GSBRNA2T00048962001	Group3	4.18875	3.13513	5.47378	5.98795	4.85359	4.03836	3.6915	5.03518	5.28694	6.07743	4.06472	5.10023
5	III	BnGATA3.4	BnaA05g19840D	GSBRNA2T00009234001	Group2	6.02162	6.58327	7.48631	7.86673	6.73045	7.01725	7.32166	7.50672	7.44877	7.62833	6.60128	7.13724
8	III	BnGATA3.5	BnaA08g01910D	GSBRNA2T00085770001	Group3	5.74063	6.28045	6.22537	6.35092	5.9273	6.07869	6.99381	6.45693	6.7864	6.21974	5.58753	5.41511
11	III	BnGATA3.6	BnaC01g32210D	GSBRNA2T00038220001	Group2	7.24949	8.36301	7.68395	8.3981	5.65662	7.40544	8.07807	8.21881	7.61272	6.78979	7.48937	7.2671
11	III	BnGATA3.7	BnaC01g41520D	GSBRNA2T00019753001	Group2	6.7692	7.532	7.35953	8.10475	7.51634	7.39067	8.69857	7.95504	7.51562	7.88926	6.77937	7.63992
13	III	BnGATA3.8	BnaC03g77870D	GSBRNA2T00008209001	Group3	5.73964	6.33936	5.85243	5.94215	6.19546	6.26358	6.57281	6.65798	6.23162	5.67325	5.81317	5.87255
15	III	BnGATA3.9	BnaC05g30820D	GSBRNA2T00095845001	Group2	7.826	8.11368	8.74528	9.68173	8.2915	6.22158	8.39895	8.28609	6.6506	8.66081	8.2631	8.27688
16	III	BnGATA3.10	BnaC06g41200D	GSBRNA2T00020756001	Group1	0.333997	1.68445	2.7779	2.35566	4.01519	0.945828	NA	2.02753	0.795063	4.6758	0.406333	1.65468
2	IV	BnGATA4.1	BnaA02g25040D	GSBRNA2T00041687001	Group3	2.4488	4.49417	3.84854	6.46067	5.54954	4.80073	5.0997	3.50456	5.09238	4.57113	4.73226	4.79247
6	IV	BnGATA4.2	BnaA06g35570D	GSBRNA2T00054768001	Group3	5.23717	5.30316	4.90984	5.70965	6.64104	6.31105	5.16618	7.56704	7.45457	4.6926	5.9006	5.912
12	IV	BnGATA4.3	BnaC02g33240D	GSBRNA2T00069896001	Group1	2.05121	1.83635	2.87125	4.13744	NA	NA	1.70961	1.91285	4.01564	2.86312	2.54051	1.25767
19	IV	BnGATA4.4	BnaC09g20040D	GSBRNA2T00033513001	Group3	6.15866	6.79287	5.95988	6.56683	7.45424	5.9027	6.84029	8.7198	6.09003	5.92173	6.498	6.27925
20	IV	BnGATA4.5	BnaAnng07120D	GSBRNA2T00076663001	Group3	5.30048	6.23972	5.45011	5.64577	7.08503	5.33272	5.46164	7.17129	5.64705	4.21342	6.39954	5.76239
21	IV	BnGATA4.7	BnaCnng67690D	GSBRNA2T00097923001	Group3	5.27238	5.39009	5.88648	6.74495	6.27614	5.85591	5.35565	4.342	6.50747	6.14717	6.08277	5.51349
21	IV	BnGATA4.6	BnaCnng56940D	GSBRNA2T00067662001	Group3	4.87666	5.86039	5.23995	4.80334	5.68625	5.67546	4.73147	4.72105	6.08509	4.8658	6.51198	4.94311

## Sheet: S8
Table S8 The expression profiles (ratio to control values) of the GATA genes in B. napus under abiotic stresses.
No	Subfamily	Gene Name	Gene ID	Alias Name	control	1h_de_R1	8h_de_R1	4h_Nacl1_R1	24h_Nacl1_R1	4h_ABA1_R1	24h_ABA1_R1	4h_cold1_R1	24h_cold1_R1
1	I	BnGATA1.3	BnaA01g19650D	GSBRNA2T00054075001	95.8298	0.290256	0.429856	0.302713	1.11063	0.720637	0.466149	0.810157	0.128295
1	I	BnGATA1.2	BnaA01g02480D	GSBRNA2T00121347001	22.4963	0.606553	0.224668	0.366844	1.0505	0.797337	0.791925	2.62868	0.716748
1	I	BnGATA1.1	BnaA01g01370D	GSBRNA2T00121470001	11.9598	0.973786	0.0721472	0.334387	0.988007	0.649533	0.569375	0.493981	0.165743
3	I	BnGATA1.5	BnaA03g52990D	GSBRNA2T00081788001	19.1586	2.74747	0.918964	6.51515	5.51901	2.75684	16.7926	0.909304	10.0826
3	I	BnGATA1.4	BnaA03g52230D	GSBRNA2T00077817001	1.47586	0	0.602573	0.228112	0.407893	0	0.374469	0.715444	0.78108
4	I	BnGATA1.6	BnaA04g16390D	GSBRNA2T00045209001	31.3982	0.387835	0.813556	0.766973	0.750995	0.744711	0.52148	0.55065	1.18508
5	I	BnGATA1.8	BnaA05g04530D	GSBRNA2T00116667001	1.8086	0.72371	1.09706	0	0.322985	0	0	0.386606	0
6	I	BnGATA1.9	BnaA06g27920D	GSBRNA2T00147665001	54.7327	1.8844	6.85248	2.68249	5.18687	2.42649	2.21483	0.462472	0.518363
7	I	BnGATA1.10	BnaA07g16490D	GSBRNA2T00098757001	61.0001	0.623194	0.233409	0.193682	0.937389	3.55699	0.834127	1.67186	8.03239
7	I	BnGATA1.11	BnaA07g18730D	GSBRNA2T00099030001	41.8137	0.0617824	0.0816854	0.167759	1.90743	0.61231	0.227835	0.0859892	0.0344819
8	I	BnGATA1.12	BnaA08g11030D	GSBRNA2T00126664001	32.1512	0.425074	0.334963	0.782761	0.864718	0.497026	0.904007	1.05661	0.308976
9	I	BnGATA1.15	BnaA09g38570D	GSBRNA2T00072558001	14.9393	0.394017	0.117598	0.158625	1.18895	0.302535	0.395515	0.20581	0.0194979
9	I	BnGATA1.14	BnaA09g07950D	GSBRNA2T00005653001	14.7056	0.261229	0.312614	0.830274	0.909506	0.624993	0.737714	0.818617	0.977084
11	I	BnGATA1.16	BnaC01g03740D	GSBRNA2T00130855001	38.4032	0.421717	0.1994	0.64374	0.511947	0.404058	0.407383	1.50024	0.34404
11	I	BnGATA1.17	BnaC01g17100D	GSBRNA2T00116002001	19.4409	1.05074	0.865634	1.22918	1.30732	0.833999	0.6034	5.31332	1.9633
11	I	BnGATA1.18	BnaC01g23640D	GSBRNA2T00035391001	4.00974	0	0	0.246686	1.11095	0.897195	0.865894	2.42121	0.42539
14	I	BnGATA1.20	BnaC04g25920D	GSBRNA2T00115125001	100.052	0.788446	0.694355	0.833855	0.547642	3.93305	0.53198	2.8536	1.96342
14	I	BnGATA1.19	BnaC04g03950D	GSBRNA2T00006174001	0.377089	0	6.24625	0	4.71886	1.0569	0	0.87117	0
15	I	BnGATA1.22	BnaC05g05680D	GSBRNA2T00100639001	17.5026	0.780387	0.892956	0.393705	1.32417	0.966767	0.353986	2.13493	0.546954
16	I	BnGATA1.23	BnaC06g15420D	GSBRNA2T00124566001	28.3792	1.22271	0.459191	0.810204	2.03601	17.522	2.43712	0.768407	24.3007
16	I	BnGATA1.24	BnaC06g17850D	GSBRNA2T00106016001	51.6242	0.212201	0.696066	0.173366	1.45825	0.803342	0.331829	0.0525672	0.203357
17	I	BnGATA1.27	BnaC07g45180D	GSBRNA2T00100025001	11.8069	7.45615	8.24337	8.62387	10.9312	4.31587	14.5702	3.83874	11.2985
17	I	BnGATA1.25	BnaC07g32040D	GSBRNA2T00041722001	36.2173	0.142335	0.0854688	0.199771	0.59206	0.487386	0.356247	1.40924	0.14161
17	I	BnGATA1.26	BnaC07g43990D	GSBRNA2T00099870001	3.52084	0	1.06383	0.661572	0.498602	0.340541	0.484279	0.197718	0.249328
18	I	BnGATA1.29	BnaC08g25560D	GSBRNA2T00108950001	52.7565	0.918333	1.05282	0.728816	1.80774	8.47797	2.73203	1.89198	11.4198
18	I	BnGATA1.31	BnaC08g43400D	GSBRNA2T00019379001	27.7284	2.02619	2.75417	1.09093	2.2241	1.69654	1.79546	2.02366	1.5133
18	I	BnGATA1.30	BnaC08g30730D	GSBRNA2T00155519001	16.9833	0.610786	0.703443	0.311432	1.17162	0.713926	0.576697	0.125432	0.156566
19	I	BnGATA1.32	BnaC09g03900D	GSBRNA2T00145966001	7.61688	0.0844273	0.114608	0.572847	0.827981	0.50689	0.227185	0.546803	0.311173
20	I	BnGATA1.33	BnaAnng15440D	GSBRNA2T00025173001	0.724087	2.68312	2.3408	0.45152	0	0	0	0.922724	1.56112
21	I	BnGATA1.34	BnaCnng53150D	GSBRNA2T00058631001	81.5393	0.944544	0.65863	0.386441	0.475331	3.51934	0.484262	3.79974	1.90935
21	I	BnGATA1.35	BnaCnng63480D	GSBRNA2T00087773001	40.1458	0.292338	0.202895	1.01976	0.430284	0.452763	0.743278	2.2102	0.324464
21	I	BnGATA1.36	BnaCnng77580D	GSBRNA2T00029649001	47.7978	0.204085	0.674861	0.662666	0.988981	0.465893	0.578811	0.516477	1.12428
1	II	BnGATA2.2	BnaA01g17700D	GSBRNA2T00051645001	41.0109	0.293762	0.242227	0.219477	2.51537	3.38175	1.94753	0.798337	1.56769
1	II	BnGATA2.1	BnaA01g15350D	GSBRNA2T00149587001	76.3767	0.135173	0.740577	0.816511	0.714985	0.513073	1.2724	3.6827	0.62645
1	II	BnGATA2.4	BnaA01g32640D	GSBRNA2T00057511001	18.0527	0.0778834	0.109424	0.434875	0.626435	2.38204	0.321388	0.504909	0.0766926
1	II	BnGATA2.3	BnaA01g27530D	GSBRNA2T00057568001	2.9617	0	0	0	1.09858	0.279758	1.44644	1.50903	5.25996
2	II	BnGATA2.5	BnaA02g08490D	GSBRNA2T00012910001	223.398	0.23583	0.368324	1.06833	0.91324	0.182615	0.364035	1.75199	0.268038
2	II	BnGATA2.6	BnaA02g30690D	GSBRNA2T00055426001	40.8194	1.10854	0.138433	1.10007	1.10781	1.03767	1.9228	1.6729	0.525525
3	II	BnGATA2.10	BnaA03g47860D	GSBRNA2T00075300001	27.6368	0.116651	0.934619	0.907347	0.359522	0.772482	0.614136	6.16672	0.213199
3	II	BnGATA2.7	BnaA03g34330D	GSBRNA2T00137510001	1.08836	0	0.812651	0.627789	0.526296	0	1.58197	2.5322	13.8435
3	II	BnGATA2.11	BnaA03g47870D	GSBRNA2T00075299001	1.08707	0	0	4.86923	0	0	2.90232	3.86122	0
5	II	BnGATA2.12	BnaA05g23040D	GSBRNA2T00153792001	7.37709	0.469991	0.264848	0.225923	0.356225	1.32492	0.309428	0.516342	2.3977
6	II	BnGATA2.13	BnaA06g29580D	GSBRNA2T00144343001	2.95256	1.98573	2.37324	1.2698	0.865911	0.682509	2.15138	1.88575	3.84028
7	II	BnGATA2.15	BnaA07g36170D	GSBRNA2T00034196001	14.078	0.515408	0.299742	0.752657	0.336154	0.540482	0.3161	0.547102	0.135804
8	II	BnGATA2.16	BnaA08g15310D	GSBRNA2T00027229001	1.87213	0.704973	1.18524	2.11399	1.07958	1.73704	0	0.544628	0
9	II	BnGATA2.17	BnaA09g52870D	GSBRNA2T00028419001	2.50195	0.2677	0.550433	0.396639	1.18055	0.635782	0.669836	0.939525	0
10	II	BnGATA2.18	BnaA10g10940D	GSBRNA2T00052811001	459.015	0.228892	0.231673	0.229569	0.846003	0.204276	0.451703	1.70653	0.472941
11	II	BnGATA2.19	BnaC01g18190D	GSBRNA2T00157484001	133.759	0.0916513	0.180049	0.38269	0.33241	0.263298	0.969062	4.05599	0.79689
11	II	BnGATA2.20	BnaC01g22040D	GSBRNA2T00056515001	33.6139	0.394882	0.066642	0.179704	3.13238	1.95989	3.07552	1.38931	1.48066
11	II	BnGATA2.22	BnaC01g44080D	GSBRNA2T00007661001	13.4702	0.050946	0.0833447	0.0739326	0.824356	0.216183	0.557252	0.599906	1.89894
12	II	BnGATA2.24	BnaC02g44480D	GSBRNA2T00068371001	326.218	0.656011	0.434321	1.7878	1.01755	0.219663	0.967764	0.858991	0.415279
12	II	BnGATA2.23	BnaC02g40000D	GSBRNA2T00028827001	4.45413	5.13172	7.00776	4.34009	4.39534	1.78003	3.54305	0.896359	1.5232
13	II	BnGATA2.25	BnaC03g39760D	GSBRNA2T00123895001	6.57514	1.8625	2.31439	0.151147	0.311078	0.43262	0.385648	0.863695	12.3466
13	II	BnGATA2.27	BnaC03g76690D	GSBRNA2T00008510001	5.47509	0.715259	0.311683	0.485294	0.161492	0.505475	0.200645	0.713954	0
15	II	BnGATA2.28	BnaC05g36480D	GSBRNA2T00101895001	1.11891	1.22619	0.750431	0.902614	2.06386	2.45822	1.28241	0.593538	12.2318
17	II	BnGATA2.33	BnaC07g33440D	GSBRNA2T00031390001	2.91777	1.15774	0.194921	0.114817	2.85529	17.6009	3.98602	0.477557	7.31574
17	II	BnGATA2.31	BnaC07g27110D	GSBRNA2T00143081001	1.90762	0.773102	1.87236	1.9741	1.65549	3.4025	2.0113	0.16466	4.25976
17	II	BnGATA2.34	BnaC07g46090D	GSBRNA2T00100129001	5.12618	0.385175	0.0543835	0.513379	0.861831	1.27589	0.221727	0.339692	0.0531297
17	II	BnGATA2.29	BnaC07g03390D	GSBRNA2T00070846001	4.02019	0.655662	1.0478	1.07478	0.960167	1.85715	0.0685844	2.36293	0.339932
19	II	BnGATA2.38	BnaC09g33380D	GSBRNA2T00053040001	267.141	0.464114	0.465997	0.409904	1.50456	0.407729	0.631725	0.861992	0.1164
19	II	BnGATA2.37	BnaC09g09760D	GSBRNA2T00002980001	2.25574	1.18059	0.368428	0.439448	1.33085	0.530271	0	1.38554	0.735297
20	II	BnGATA2.39	BnaAnng24640D	GSBRNA2T00064418001	21.7871	0.206558	0.904565	1.52962	0.16724	0.60529	1.02311	7.49751	0.823477
20	II	BnGATA2.41	BnaAnng31200D	GSBRNA2T00091493001	2.53298	0.789598	0.114907	1.03955	0.576396	1.30395	0.433834	0.695094	0
21	II	BnGATA2.43	BnaCnng47160D	GSBRNA2T00046594001	333.596	0.633248	1.47603	2.79773	0.835681	0.243141	0.417679	0.811653	0.0462188
1	III	BnGATA3.1	BnaA01g25320D	GSBRNA2T00063835001	112.207	1.7408	2.83384	2.02869	1.77191	1.05311	1.56496	1.55001	2.59918
1	III	BnGATA3.2	BnaA01g35150D	GSBRNA2T00030395001	122.434	1.03244	1.55608	1.22405	1.16486	0.554866	0.996609	0.869328	0.872276
3	III	BnGATA3.3	BnaA03g46720D	GSBRNA2T00048962001	7.78466	0.674604	1.93904	1.51903	1.40025	0.826593	0.695978	0.179892	0.3988
5	III	BnGATA3.4	BnaA05g19840D	GSBRNA2T00009234001	43.1403	1.61046	2.13465	1.54255	0.900679	1.12578	1.08701	1.20428	2.5611
8	III	BnGATA3.5	BnaA08g01910D	GSBRNA2T00085770001	40.4819	1.45024	2.81401	2.07936	1.57143	1.36631	1.41396	1.13171	1.66103
11	III	BnGATA3.6	BnaC01g32210D	GSBRNA2T00038220001	108.306	1.78244	2.39678	2.16477	1.18223	0.870347	1.58576	1.15565	2.54394
11	III	BnGATA3.7	BnaC01g41520D	GSBRNA2T00019753001	23.4415	1.26877	1.81284	1.092	1.413	0.960195	1.04791	0.930863	1.01988
13	III	BnGATA3.8	BnaC03g77870D	GSBRNA2T00008209001	32.7131	1.12604	1.38288	1.01327	0.639116	0.817818	0.835886	0.80143	0.915347
15	III	BnGATA3.9	BnaC05g30820D	GSBRNA2T00095845001	119.986	1.35348	2.22555	1.57978	1.16751	1.19366	1.37204	1.07486	2.29652
2	IV	BnGATA4.1	BnaA02g25040D	GSBRNA2T00041687001	21.5767	0.393171	0.299363	0.246425	0.658534	0.335696	0.537852	0.462852	0.403793
6	IV	BnGATA4.2	BnaA06g35570D	GSBRNA2T00054768001	44.2753	0.296028	0.11416	0.34703	0.357346	0.474053	0.976385	1.62313	0.746687
12	IV	BnGATA4.3	BnaC02g33240D	GSBRNA2T00069896001	16.0094	0.162419	0.507953	0.476965	1.07463	0.723786	1.1682	0.928327	0.536649
19	IV	BnGATA4.4	BnaC09g20040D	GSBRNA2T00033513001	92.3289	0.6335	0.5007	0.959401	0.751826	0.984564	1.37098	0.824706	1.51477
20	IV	BnGATA4.5	BnaAnng07120D	GSBRNA2T00076663001	39.4738	0.604669	0.321129	0.764178	0.749153	1.04209	1.17657	1.1031	0.976563
21	IV	BnGATA4.7	BnaCnng67690D	GSBRNA2T00097923001	70.2441	0.238223	0.292328	0.400578	0.663679	0.462876	0.585828	0.883055	0.378014
21	IV	BnGATA4.6	BnaCnng56940D	GSBRNA2T00067662001	81.1023	0.886568	0.56164	0.870463	0.694676	0.662494	0.780079	0.48896	0.578396

## Sheet: S9
Table S9 SNPs of the GATA genes identified in 300 core collections of rapeseed germplasm.
Num	Subfamily	Gene ID	Gene ID	Alias	Chr	Start	End	Gene length	SNP Num	SNP1	SNP2	SNP3	SNP4	SNP5	SNP6	SNP7	SNP8	SNP9	SNP10	SNP11	SNP12	SNP13	SNP14	SNP15	SNP16	SNP17	SNP18	SNP19	SNP20	SNP21	SNP22	SNP23	SNP24	SNP25	SNP26	SNP27	SNP28	SNP29	SNP30	SNP31	SNP32	SNP33	SNP34	SNP35	SNP36	SNP37	SNP38	SNP39	SNP40
1	I	BnGATA1.1	BnaA01g01370D	GSBRNA2T00121470001	ChrA01	729685	730459	775	10	729692	729746	729806	729819	729863	729909	729934	730186	730363	730408
1	I	BnGATA1.2	BnaA01g02480D	GSBRNA2T00121347001	ChrA01	1254335	1255451	1117	3	1254526	1254898	1255278
1	I	BnGATA1.3	BnaA01g19650D	GSBRNA2T00054075001	ChrA01	11046055	11047311	1257	11	11046066	11046118	11046314	11046382	11046414	11046538	11046673	11046836	11046892	11047121	11047218
3	I	BnGATA1.4	BnaA03g52230D	GSBRNA2T00077817001	ChrA03	27234008	27235505	1498	14	27234408	27234602	27234815	27234821	27234830	27234890	27234903	27234959	27235019	27235074	27235084	27235107	27235253	27235439
3	I	BnGATA1.5	BnaA03g52990D	GSBRNA2T00081788001	ChrA03	27694185	27695222	1038	1	27694278
4	I	BnGATA1.6	BnaA04g16390D	GSBRNA2T00045209001	ChrA04	13376284	13380925	4642	50	13376303	13376471	13376532	13376583	13376657	13376699	13376735	13376764	13376908	13377010	13377094	13377130	13377195	13377282	13377452	13377477	13377595	13377614	13377965	13378076	13378174	13378223	13378231	13378292	13378413	13378458	13378483	13378529	13378576	13378650	13378662	13378696	13378815	13378835	13378889	13378975	13379111	13379946	13380028	13380051
4	I	BnGATA1.7	BnaA04g26010D	GSBRNA2T00063226001	ChrA04	18560959	18561818	860	4	18561590	18561608	18561695	18561773
5	I	BnGATA1.8	BnaA05g04530D	GSBRNA2T00116667001	ChrA05	2426517	2427434	918	4	2426711	2426772	2427272	2427287
6	I	BnGATA1.9	BnaA06g27920D	GSBRNA2T00147665001	ChrA06	19204054	19205589	1536	6	19204238	19204265	19204361	19204523	19204551	19205370
7	I	BnGATA1.10	BnaA07g16490D	GSBRNA2T00098757001	ChrA07	13940316	13942439	2124	5	13941064	13941208	13941592	13941967	13942223
7	I	BnGATA1.11	BnaA07g18730D	GSBRNA2T00099030001	ChrA07	15204484	15205894	1411	4	15204899	15205017	15205058	15205354
8	I	BnGATA1.12	BnaA08g11030D	GSBRNA2T00126664001	ChrA08	10140089	10141224	1136	6	10140136	10140517	10140613	10140633	10140871	10140879
9	I	BnGATA1.13	BnaA09g04450D	GSBRNA2T00009540001	ChrA09	2179495	2180725	1231	9	2179633	2179653	2179756	2179762	2180075	2180105	2180111	2180539	2180599
9	I	BnGATA1.14	BnaA09g07950D	GSBRNA2T00005653001	ChrA09	3851771	3853884	2114	11	3852079	3852091	3852113	3852253	3852319	3852379	3852595	3853008	3853082	3853118	3853337
9	I	BnGATA1.15	BnaA09g38570D	GSBRNA2T00072558001	ChrA09	27532336	27533459	1124	4	27532812	27532845	27532894	27533139
11	I	BnGATA1.16	BnaC01g03740D	GSBRNA2T00130855001	ChrC01	1946589	1947999	1411	8	1946600	1947070	1947269	1947330	1947576	1947588	1947672	1947678
11	I	BnGATA1.17	BnaC01g17100D	GSBRNA2T00116002001	ChrC01	11722177	11723688	1512	2	11722227	11722685
11	I	BnGATA1.18	BnaC01g23640D	GSBRNA2T00035391001	ChrC01	17250044	17251524	1481	8	17250065	17250152	17250166	17250230	17251034	17251075	17251105	17251145
14	I	BnGATA1.19	BnaC04g03950D	GSBRNA2T00006174001	ChrC04	2925033	2927136	2104	8	2926192	2926340	2926434	2926464	2926598	2926621	2926632	2926639
14	I	BnGATA1.20	BnaC04g25920D	GSBRNA2T00115125001	ChrC04	27139942	27142083	2142	2	27141897	27142010
14	I	BnGATA1.21	BnaC04g50080D	GSBRNA2T00037347001	ChrC04	47884259	47885118	860	7	47884502	47884518	47884554	47884682	47884726	47885008	47885061
15	I	BnGATA1.22	BnaC05g05680D	GSBRNA2T00100639001	ChrC05	2752686	2754648	1963	1	2753537
16	I	BnGATA1.23	BnaC06g15420D	GSBRNA2T00124566001	ChrC06	18101537	18103698	2162	6	18102256	18102723	18102908	18102937	18103055	18103133
16	I	BnGATA1.24	BnaC06g17850D	GSBRNA2T00106016001	ChrC06	20373224	20374725	1502	0
17	I	BnGATA1.25	BnaC07g32040D	GSBRNA2T00041722001	ChrC07	35903085	35904701	1617	2	35904606	35904613
17	I	BnGATA1.26	BnaC07g43990D	GSBRNA2T00099870001	ChrC07	42752567	42753864	1298	2	42753150	42753177
17	I	BnGATA1.27	BnaC07g45180D	GSBRNA2T00100025001	ChrC07	43401881	43403092	1212	0
18	I	BnGATA1.28	BnaC08g02370D	GSBRNA2T00052898001	ChrC08	1790607	1791896	1290	4	1791126	1791297	1791303	1791794
18	I	BnGATA1.29	BnaC08g25560D	GSBRNA2T00108950001	ChrC08	27256795	27259105	2311	8	27256989	27257004	27257061	27257201	27257272	27257320	27257433	27258731
18	I	BnGATA1.30	BnaC08g30730D	GSBRNA2T00155519001	ChrC08	30377755	30378732	978	0
18	I	BnGATA1.31	BnaC08g43400D	GSBRNA2T00019379001	ChrC08	37150081	37151257	1177	6	37150250	37150664	37150813	37150900	37150971	37150981
19	I	BnGATA1.32	BnaC09g03900D	GSBRNA2T00145966001	ChrC09	2195217	2196424	1208	8	2195333	2195429	2195450	2195804	2195835	2195917	2196051	2196302
20	I	BnGATA1.33	BnaAnng15440D	GSBRNA2T00025173001	ChrAnn	16529568	16530892	1325	20	16529609	16529631	16529768	16529797	16529825	16529905	16529933	16529995	16530012	16530035	16530058	16530167	16530189	16530361	16530379	16530652	16530823	16530838	16530862	16530871
21	I	BnGATA1.34	BnaCnng53150D	GSBRNA2T00058631001	ChrCnn	52859785	52862331	2547	8	52860142	52860820	52860919	52860968	52861075	52861109	52861186	52861222
21	I	BnGATA1.35	BnaCnng63480D	GSBRNA2T00087773001	ChrCnn	63410035	63411368	1334	0
21	I	BnGATA1.36	BnaCnng77580D	GSBRNA2T00029649001	ChrCnn	79070849	79072139	1291	0
1	II	BnGATA2.1	BnaA01g15350D	GSBRNA2T00149587001	ChrA01	7849560	7851516	1957	7	7849598	7850202	7850550	7850596	7850618	7851229	7851274
1	II	BnGATA2.2	BnaA01g17700D	GSBRNA2T00051645001	ChrA01	9380084	9381321	1238	12	9380177	9380183	9380199	9380320	9380385	9380442	9380624	9380650	9380656	9380719	9380915	9380947
1	II	BnGATA2.3	BnaA01g27530D	GSBRNA2T00057568001	ChrA01	19222206	19222819	614	5	19222322	19222483	19222494	19222707	19222777
1	II	BnGATA2.4	BnaA01g32640D	GSBRNA2T00057511001	ChrA01	21993323	21994379	1057	9	21993524	21993574	21993625	21993654	21993706	21993754	21993882	21994178	21994303
2	II	BnGATA2.5	BnaA02g08490D	GSBRNA2T00012910001	ChrA02	4162661	4164834	2174	10	4162849	4163347	4163372	4163494	4163610	4163984	4164089	4164156	4164211	4164256
2	II	BnGATA2.6	BnaA02g30690D	GSBRNA2T00055426001	ChrA02	22157324	22158034	711	3	22157835	22157843	22157850
3	II	BnGATA2.7	BnaA03g34330D	GSBRNA2T00137510001	ChrA03	16731353	16732221	869	1	16731574
3	II	BnGATA2.8	BnaA03g35920D	GSBRNA2T00137325001	ChrA03	17571970	17573372	1403	0
3	II	BnGATA2.9	BnaA03g41010D	GSBRNA2T00151338001	ChrA03	20570996	20572178	1183	3	20571219	20571664	20571766
3	II	BnGATA2.10	BnaA03g47860D	GSBRNA2T00075300001	ChrA03	24590486	24592208	1723	2	24591443	24591469
3	II	BnGATA2.11	BnaA03g47870D	GSBRNA2T00075299001	ChrA03	24596131	24597812	1682	0
5	II	BnGATA2.12	BnaA05g23040D	GSBRNA2T00153792001	ChrA05	17472943	17473605	663	8	17472947	17473027	17473067	17473181	17473238	17473399	17473482	17473504
6	II	BnGATA2.13	BnaA06g29580D	GSBRNA2T00144343001	ChrA06	20152676	20153215	540	10	20152782	20152788	20152849	20152897	20152912	20153047	20153103	20153141	20153155	20153191
7	II	BnGATA2.14	BnaA07g12520D	GSBRNA2T00081673001	ChrA07	11323781	11324676	896	0
7	II	BnGATA2.15	BnaA07g36170D	GSBRNA2T00034196001	ChrA07	193334	194552	1219	2	193537	193723
8	II	BnGATA2.16	BnaA08g15310D	GSBRNA2T00027229001	ChrA08	12750403	12751361	959	0
9	II	BnGATA2.17	BnaA09g52870D	GSBRNA2T00028419001	ChrA09	701690	702764	1075	5	701830	702070	702196	702589	702703
10	II	BnGATA2.18	BnaA10g10940D	GSBRNA2T00052811001	ChrA10	9264717	9266844	2128	4	9264799	9264932	9266188	9266807
11	II	BnGATA2.19	BnaC01g18190D	GSBRNA2T00157484001	ChrC01	12640708	12642708	2001	0
11	II	BnGATA2.20	BnaC01g22040D	GSBRNA2T00056515001	ChrC01	15450697	15451826	1130	1	15451014
11	II	BnGATA2.21	BnaC01g40720D	GSBRNA2T00076493001	ChrC01	60113	61272	1160	5	60133	60615	60629	61060	61090
11	II	BnGATA2.22	BnaC01g44080D	GSBRNA2T00007661001	ChrC01	3705849	3706661	813	0
12	II	BnGATA2.23	BnaC02g40000D	GSBRNA2T00028827001	ChrC02	42856573	42857079	507	0
12	II	BnGATA2.24	BnaC02g44480D	GSBRNA2T00068371001	ChrC02	268757	271005	2249	6	268941	268962	270108	270146	270214	270451
13	II	BnGATA2.25	BnaC03g39760D	GSBRNA2T00123895001	ChrC03	24821913	24822790	878	3	24822404	24822493	24822667
13	II	BnGATA2.26	BnaC03g41730D	GSBRNA2T00051966001	ChrC03	26636991	26638249	1259	3	26637113	26637448	26637465
13	II	BnGATA2.27	BnaC03g76690D	GSBRNA2T00008510001	ChrC03	5263144	5263930	787	9	5263331	5263544	5263553	5263645	5263732	5263813	5263846	5263924	5263930
15	II	BnGATA2.28	BnaC05g36480D	GSBRNA2T00101895001	ChrC05	35752312	35753092	781	5	35752645	35752689	35752848	35753007	35753061
17	II	BnGATA2.29	BnaC07g03390D	GSBRNA2T00070846001	ChrC07	4512985	4514244	1260	0
17	II	BnGATA2.30	BnaC07g16680D	GSBRNA2T00046195001	ChrC07	22695713	22696592	880	0
17	II	BnGATA2.31	BnaC07g27110D	GSBRNA2T00143081001	ChrC07	32726596	32727421	826	0
17	II	BnGATA2.32	BnaC07g31920D	GSBRNA2T00041707001	ChrC07	35849877	35851055	1179	1	35850403
17	II	BnGATA2.33	BnaC07g33440D	GSBRNA2T00031390001	ChrC07	36681274	36682385	1112	8	36681531	36681570	36681672	36681692	36681786	36682138	36682147	36682163
17	II	BnGATA2.34	BnaC07g46090D	GSBRNA2T00100129001	ChrC07	43890978	43891915	938	6	43891107	43891239	43891288	43891599	43891847	43891869
18	II	BnGATA2.35	BnaC08g22260D	GSBRNA2T00109396001	ChrC08	24986080	24987338	1259	5	24986468	24986511	24986577	24987063	24987178
19	II	BnGATA2.36	BnaC09g03390D	GSBRNA2T00145899001	ChrC09	1933267	1933958	692	1	1933777
19	II	BnGATA2.37	BnaC09g09760D	GSBRNA2T00002980001	ChrC09	6412680	6413759	1080	0
19	II	BnGATA2.38	BnaC09g33380D	GSBRNA2T00053040001	ChrC09	36593529	36595688	2160	0
20	II	BnGATA2.39	BnaAnng24640D	GSBRNA2T00064418001	ChrAnn	28478362	28479902	1541	1	28479730
20	II	BnGATA2.40	BnaAnng28230D	GSBRNA2T00077584001	ChrAnn	32212981	32214755	1775	9	32213170	32213187	32213327	32213477	32213611	32213751	32213777	32213793	32214158
20	II	BnGATA2.41	BnaAnng31200D	GSBRNA2T00091493001	ChrAnn	35685723	35686546	824	1	35686348
20	II	BnGATA2.42	BnaAnng34860D	GSBRNA2T00007301001	ChrAnn	39679916	39680898	983	3	39680055	39680653	39680684
21	II	BnGATA2.43	BnaCnng47160D	GSBRNA2T00046594001	ChrCnn	46553627	46555494	1868	6	46554143	46554519	46555001	46555387	46555437	46555459
1	III	BnGATA3.1	BnaA01g25320D	GSBRNA2T00063835001	ChrA01	17718134	17722652	4519	15	17718139	17718381	17718388	17718453	17718459	17718471	17718494	17718605	17718658	17720045	17720855	17721071	17721193	17721277	17721777
1	III	BnGATA3.2	BnaA01g35150D	GSBRNA2T00030395001	ChrA01	431722	434205	2484	13	431970	432008	432556	432662	432714	432748	432801	432835	432957	433151	433783	433827	434122
3	III	BnGATA3.3	BnaA03g46720D	GSBRNA2T00048962001	ChrA03	23975583	23977398	1816	15	23975667	23975766	23975976	23975991	23976002	23976023	23976222	23976362	23976418	23976615	23976907	23976919	23977021	23977325	23977375
5	III	BnGATA3.4	BnaA05g19840D	GSBRNA2T00009234001	ChrA05	15257033	15259343	2311	5	15257241	15257273	15257901	15259116	15259161
8	III	BnGATA3.5	BnaA08g01910D	GSBRNA2T00085770001	ChrA08	1537352	1538684	1333	3	1537401	1537667	1538621
11	III	BnGATA3.6	BnaC01g32210D	GSBRNA2T00038220001	ChrC01	31343039	31347829	4791	31	31343066	31343897	31344122	31344237	31344245	31344398	31344661	31344751	31344871	31344907	31345425	31345489	31345517	31345572	31345631	31346089	31346212	31346426	31346452	31346742	31346803	31346944	31347027	31347094	31347350	31347457	31347615	31347657	31347708	31347738	31347780
11	III	BnGATA3.7	BnaC01g41520D	GSBRNA2T00019753001	ChrC01	687050	689384	2335	10	687298	687456	687498	688466	688513	688747	688845	688853	689080	689367
13	III	BnGATA3.8	BnaC03g77870D	GSBRNA2T00008209001	ChrC03	6214034	6215990	1957	46	6214138	6214157	6214236	6214280	6214474	6214512	6214535	6214544	6214571	6214591	6214612	6214661	6214779	6214831	6214887	6214918	6214962	6214985	6214994	6215114	6215121	6215158	6215174	6215204	6215218	6215225	6215269	6215315	6215335	6215376	6215388	6215429	6215537	6215564	6215602	6215621	6215640	6215673	6215698	6215777
15	III	BnGATA3.9	BnaC05g30820D	GSBRNA2T00095845001	ChrC05	29919979	29922529	2551	4	29920121	29921425	29921723	29922471
16	III	BnGATA3.10	BnaC06g41200D	GSBRNA2T00020756001	ChrC06	494514	495287	774	0
2	IV	BnGATA4.1	BnaA02g25040D	GSBRNA2T00041687001	ChrA02	18402600	18404784	2185	9	18402856	18402934	18402985	18403029	18403038	18403054	18403123	18403224	18403423
6	IV	BnGATA4.2	BnaA06g35570D	GSBRNA2T00054768001	ChrA06	23341833	23345168	3336	13	23342589	23342605	23342727	23343072	23343141	23343176	23343258	23343406	23343436	23343503	23343576	23343845	23343889
12	IV	BnGATA4.3	BnaC02g33240D	GSBRNA2T00069896001	ChrC02	35704514	35707524	3011	0
19	IV	BnGATA4.4	BnaC09g20040D	GSBRNA2T00033513001	ChrC09	17121398	17123722	2325	11	17121462	17121532	17121577	17121609	17121700	17121740	17121789	17122355	17122679	17123309	17123349
20	IV	BnGATA4.5	BnaAnng07120D	GSBRNA2T00076663001	ChrAnn	6962832	6965442	2611	7	6963951	6964412	6964535	6964593	6964712	6964784	6964936
21	IV	BnGATA4.6	BnaCnng56940D	GSBRNA2T00067662001	ChrCnn	56726641	56729761	3121	8	56727385	56727465	56728895	56729076	56729116	56729165	56729199	56729366
21	IV	BnGATA4.7	BnaCnng67690D	GSBRNA2T00097923001	ChrCnn	67375882	67378276	2395	2	67376024	67376184
[truncated: 22 more columns]

## Sheet: S10
Table S10 Genetic diversity of 300 core collections of rapeseed germplasm.
Chr	Start	End	SNP density
			number	proportion
ChrA01	0	999999	4948	4.95
ChrA01	1000000	1999999	5447	5.45
ChrA01	2000000	2999999	4885	4.89
ChrA01	3000000	3999999	3958	3.96
ChrA01	4000000	4999999	3747	3.75
ChrA01	5000000	5999999	4150	4.15
ChrA01	6000000	6999999	4494	4.49
ChrA01	7000000	7999999	3646	3.65
ChrA01	8000000	8999999	3272	3.27
ChrA01	9000000	9999999	3345	3.35
ChrA01	10000000	10999999	4366	4.37
ChrA01	11000000	11999999	3021	3.02
ChrA01	12000000	12999999	4370	4.37
ChrA01	13000000	13999999	1577	1.58
ChrA01	14000000	14999999	5074	5.07
ChrA01	15000000	15999999	4403	4.4
ChrA01	16000000	16999999	4135	4.14
ChrA01	17000000	17999999	3250	3.25
ChrA01	18000000	18999999	3827	3.83
ChrA01	19000000	19999999	3991	3.99
ChrA01	20000000	20999999	4930	4.93
ChrA01	21000000	21999999	4216	4.22
ChrA01	22000000	22999999	2864	2.86
ChrA01	23000000	23260000	2669	2.67
ChrA02	0	999999	4308	4.31
ChrA02	1000000	1999999	4256	4.26
ChrA02	2000000	2999999	5322	5.32
ChrA02	3000000	3999999	4912	4.91
ChrA02	4000000	4999999	5887	5.89
ChrA02	5000000	5999999	5283	5.28
ChrA02	6000000	6999999	4671	4.67
ChrA02	7000000	7999999	5546	5.55
ChrA02	8000000	8999999	5607	5.61
ChrA02	9000000	9999999	4343	4.34
ChrA02	10000000	10999999	4078	4.08
ChrA02	11000000	11999999	3946	3.95
ChrA02	12000000	12999999	2999	3
ChrA02	13000000	13999999	5214	5.21
ChrA02	14000000	14999999	3902	3.9
ChrA02	15000000	15999999	4147	4.15
ChrA02	16000000	16999999	3755	3.76
ChrA02	17000000	17999999	2251	2.25
ChrA02	18000000	18999999	3486	3.49
ChrA02	19000000	19999999	2834	2.83
ChrA02	20000000	20999999	3137	3.14
ChrA02	21000000	21999999	1872	1.87
ChrA02	22000000	22999999	4047	4.05
ChrA02	23000000	23999999	4873	4.87
ChrA02	24000000	24790000	4172	4.17
ChrA03	0	999999	4175	4.18
ChrA03	1000000	1999999	5244	5.24
ChrA03	2000000	2999999	4824	4.82
ChrA03	3000000	3999999	4041	4.04
ChrA03	4000000	4999999	4803	4.8
ChrA03	5000000	5999999	4742	4.74
ChrA03	6000000	6999999	4570	4.57
ChrA03	7000000	7999999	4711	4.71
ChrA03	8000000	8999999	5448	5.45
ChrA03	9000000	9999999	4315	4.32
ChrA03	10000000	10999999	4569	4.57
ChrA03	11000000	11999999	3464	3.46
ChrA03	12000000	12999999	4890	4.89
ChrA03	13000000	13999999	5522	5.52
ChrA03	14000000	14999999	4738	4.74
ChrA03	15000000	15999999	4365	4.37
ChrA03	16000000	16999999	2755	2.76
ChrA03	17000000	17999999	3219	3.22
ChrA03	18000000	18999999	3931	3.93
ChrA03	19000000	19999999	4302	4.3
ChrA03	20000000	20999999	3902	3.9
ChrA03	21000000	21999999	4288	4.29
ChrA03	22000000	22999999	5486	5.49
ChrA03	23000000	23999999	4219	4.22
ChrA03	24000000	24999999	4709	4.71
ChrA03	25000000	25999999	3265	3.27
ChrA03	26000000	26999999	4678	4.68
ChrA03	27000000	27999999	3949	3.95
ChrA03	28000000	28999999	2380	2.38
ChrA03	29000000	29760000	2591	2.59
ChrA04	0	999999	3548	3.55
ChrA04	1000000	1999999	5001	5
ChrA04	2000000	2999999	3793	3.79
ChrA04	3000000	3999999	5025	5.03
ChrA04	4000000	4999999	4522	4.52
ChrA04	5000000	5999999	6637	6.64
ChrA04	6000000	6999999	6560	6.56
ChrA04	7000000	7999999	6420	6.42
ChrA04	8000000	8999999	4847	4.85
ChrA04	9000000	9999999	5255	5.26
ChrA04	10000000	10999999	3919	3.92
ChrA04	11000000	11999999	4938	4.94
ChrA04	12000000	12999999	5049	5.05
ChrA04	13000000	13999999	4601	4.6
ChrA04	14000000	14999999	3724	3.72
ChrA04	15000000	15999999	4951	4.95
ChrA04	16000000	16999999	4516	4.52
ChrA04	17000000	17999999	5228	5.23
ChrA04	18000000	18999999	3490	3.49
ChrA04	19000000	19150000	2347	2.35
ChrA05	0	999999	3136	3.14
ChrA05	1000000	1999999	3756	3.76
ChrA05	2000000	2999999	4463	4.46
ChrA05	3000000	3999999	4751	4.75
ChrA05	4000000	4999999	5119	5.12
ChrA05	5000000	5999999	4531	4.53
ChrA05	6000000	6999999	3491	3.49
ChrA05	7000000	7999999	3575	3.58
ChrA05	8000000	8999999	3590	3.59
ChrA05	9000000	9999999	4670	4.67
ChrA05	10000000	10999999	6516	6.52
ChrA05	11000000	11999999	5414	5.41
ChrA05	12000000	12999999	3962	3.96
ChrA05	13000000	13999999	5635	5.64
ChrA05	14000000	14999999	3121	3.12
ChrA05	15000000	15999999	3268	3.27
ChrA05	16000000	16999999	3697	3.7
ChrA05	17000000	17999999	3510	3.51
ChrA05	18000000	18999999	4719	4.72
ChrA05	19000000	19999999	3608	3.61
ChrA05	20000000	20999999	3782	3.78
ChrA05	21000000	21999999	3198	3.2
ChrA05	22000000	22999999	3250	3.25
ChrA05	23000000	23060000	3250	3.25
ChrA06	0	999999	2813	2.81
ChrA06	1000000	1999999	4010	4.01
ChrA06	2000000	2999999	5208	5.21
ChrA06	3000000	3999999	3598	3.6
ChrA06	4000000	4999999	3170	3.17
ChrA06	5000000	5999999	3971	3.97
ChrA06	6000000	6999999	3116	3.12
ChrA06	7000000	7999999	2204	2.2
ChrA06	8000000	8999999	3401	3.4
ChrA06	9000000	9999999	3517	3.52
ChrA06	10000000	10999999	4392	4.39
ChrA06	11000000	11999999	3468	3.47
ChrA06	12000000	12999999	4536	4.54
ChrA06	13000000	13999999	3386	3.39
ChrA06	14000000	14999999	3109	3.11
ChrA06	15000000	15999999	4329	4.33
ChrA06	16000000	16999999	4194	4.19
ChrA06	17000000	17999999	3523	3.52
ChrA06	18000000	18999999	3461	3.46
ChrA06	19000000	19999999	4307	4.31
ChrA06	20000000	20999999	4876	4.88
ChrA06	21000000	21999999	4920	4.92
ChrA06	22000000	22999999	5511	5.51
ChrA06	23000000	23999999	3247	3.25
ChrA06	24000000	24390000	1544	1.54
ChrA07	0	999999	3885	3.89
ChrA07	1000000	1999999	4500	4.5
ChrA07	2000000	2999999	3229	3.23
ChrA07	3000000	3999999	3097	3.1
ChrA07	4000000	4999999	3329	3.33
ChrA07	5000000	5999999	4899	4.9
ChrA07	6000000	6999999	4350	4.35
ChrA07	7000000	7999999	3997	4
ChrA07	8000000	8999999	3679	3.68
ChrA07	9000000	9999999	4694	4.69
ChrA07	10000000	10999999	4000	4
ChrA07	11000000	11999999	4957	4.96
ChrA07	12000000	12999999	4233	4.23
ChrA07	13000000	13999999	4681	4.68
ChrA07	14000000	14999999	4451	4.45
ChrA07	15000000	15999999	4390	4.39
ChrA07	16000000	16999999	3518	3.52
ChrA07	17000000	17999999	4491	4.49
ChrA07	18000000	18999999	3569	3.57
ChrA07	19000000	19999999	4363	4.36
ChrA07	20000000	20999999	3544	3.54
ChrA07	21000000	21999999	3051	3.05
ChrA07	22000000	22999999	4006	4.01
ChrA07	23000000	23999999	4266	4.27
ChrA08	0	999999	2875	2.88
ChrA08	1000000	1999999	2981	2.98
ChrA08	2000000	2999999	4711	4.71
ChrA08	3000000	3999999	3336	3.34
ChrA08	4000000	4999999	2729	2.73
ChrA08	5000000	5999999	2654	2.65
ChrA08	6000000	6999999	3454	3.45
ChrA08	7000000	7999999	3426	3.43
ChrA08	8000000	8999999	3169	3.17
ChrA08	9000000	9999999	2509	2.51
ChrA08	10000000	10999999	4389	4.39
ChrA08	11000000	11999999	4070	4.07
ChrA08	12000000	12999999	3385	3.39
ChrA08	13000000	13999999	4579	4.58
ChrA08	14000000	14999999	4508	4.51
ChrA08	15000000	15999999	2455	2.46
ChrA08	16000000	16999999	3500	3.5
ChrA08	17000000	17999999	3423	3.42
ChrA08	18000000	18940000	2854	2.85
ChrA09	0	999999	4902	4.9
ChrA09	1000000	1999999	4176	4.18
ChrA09	2000000	2999999	5162	5.16
ChrA09	3000000	3999999	4171	4.17
ChrA09	4000000	4999999	3803	3.8
ChrA09	5000000	5999999	4074	4.07
ChrA09	6000000	6999999	2531	2.53
ChrA09	7000000	7999999	3301	3.3
ChrA09	8000000	8999999	4337	4.34
ChrA09	9000000	9999999	3344	3.34
ChrA09	10000000	10999999	4402	4.4
ChrA09	11000000	11999999	2538	2.54
ChrA09	12000000	12999999	2259	2.26
ChrA09	13000000	13999999	4829	4.83
ChrA09	14000000	14999999	4418	4.42
ChrA09	15000000	15999999	4936	4.94
ChrA09	16000000	16999999	6446	6.45
ChrA09	17000000	17999999	3026	3.03
ChrA09	18000000	18999999	1707	1.71
ChrA09	19000000	19999999	2074	2.07
ChrA09	20000000	20999999	1304	1.3
ChrA09	21000000	21999999	2024	2.02
ChrA09	22000000	22999999	2696	2.7
ChrA09	23000000	23999999	3590	3.59
ChrA09	24000000	24999999	3276	3.28
ChrA09	25000000	25999999	2792	2.79
ChrA09	26000000	26999999	3456	3.46
ChrA09	27000000	27999999	3324	3.32
ChrA09	28000000	28999999	3719	3.72
ChrA09	29000000	29999999	4366	4.37
ChrA09	30000000	30999999	3554	3.55
ChrA09	31000000	31999999	3599	3.6
ChrA09	32000000	32999999	3341	3.34
ChrA09	33000000	33860000	2524	2.52
ChrA10	0	999999	3979	3.98
ChrA10	1000000	1999999	4015	4.02
ChrA10	2000000	2999999	3915	3.92
ChrA10	3000000	3999999	4164	4.16
ChrA10	4000000	4999999	5344	5.34
ChrA10	5000000	5999999	3429	3.43
ChrA10	6000000	6999999	3120	3.12
ChrA10	7000000	7999999	5810	5.81
ChrA10	8000000	8999999	3588	3.59
ChrA10	9000000	9999999	4477	4.48
ChrA10	10000000	10999999	4694	4.69
ChrA10	11000000	11999999	3843	3.84
ChrA10	12000000	12999999	4854	4.85
ChrA10	13000000	13999999	4658	4.66
ChrA10	14000000	14999999	3655	3.66
ChrA10	15000000	15999999	5043	5.04
ChrA10	16000000	16999999	4437	4.44
ChrA10	17000000	17390000	4728	4.73
ChrC01	0	999999	4611	4.61
ChrC01	1000000	1999999	4187	4.19
ChrC01	2000000	2999999	2785	2.79
ChrC01	3000000	3999999	5547	5.55
ChrC01	4000000	4999999	2624	2.62
ChrC01	5000000	5999999	3770	3.77
ChrC01	6000000	6999999	4130	4.13
ChrC01	7000000	7999999	4464	4.46
ChrC01	8000000	8999999	2907	2.91
ChrC01	9000000	9999999	2197	2.2
ChrC01	10000000	10999999	4416	4.42
ChrC01	11000000	11999999	4223	4.22
ChrC01	12000000	12999999	2076	2.08
ChrC01	13000000	13999999	2585	2.59
ChrC01	14000000	14999999	4318	4.32
ChrC01	15000000	15999999	2322	2.32
ChrC01	16000000	16999999	4412	4.41
ChrC01	17000000	17999999	6688	6.69
ChrC01	18000000	18999999	6758	6.76
ChrC01	19000000	19999999	7093	7.09
ChrC01	20000000	20999999	6934	6.93
ChrC01	21000000	21999999	6299	6.3
ChrC01	22000000	22999999	4036	4.04
ChrC01	23000000	23999999	3313	3.31
ChrC01	24000000	24999999	7034	7.03
ChrC01	25000000	25999999	5383	5.38
ChrC01	26000000	26999999	3946	3.95
ChrC01	27000000	27999999	1828	1.83
ChrC01	28000000	28999999	4467	4.47
ChrC01	29000000	29999999	6014	6.01
ChrC01	30000000	30999999	4542	4.54
ChrC01	31000000	31999999	4660	4.66
ChrC01	32000000	32999999	3287	3.29
ChrC01	33000000	33999999	3089	3.09
ChrC01	34000000	34999999	3214	3.21
ChrC01	35000000	35999999	3279	3.28
ChrC01	36000000	36999999	3232	3.23
ChrC01	37000000	37999999	3209	3.21
ChrC01	38000000	38820000	2871	2.87
ChrC02	0	999999	4232	4.23
ChrC02	1000000	1999999	4400	4.4
ChrC02	2000000	2999999	2357	2.36
ChrC02	3000000	3999999	3757	3.76
ChrC02	4000000	4999999	3550	3.55
ChrC02	5000000	5999999	3550	3.55
ChrC02	6000000	6999999	4728	4.73
ChrC02	7000000	7999999	3197	3.2
ChrC02	8000000	8999999	3607	3.61
ChrC02	9000000	9999999	4179	4.18
ChrC02	10000000	10999999	4376	4.38
ChrC02	11000000	11999999	3635	3.64
ChrC02	12000000	12999999	2800	2.8
ChrC02	13000000	13999999	2716	2.72
ChrC02	14000000	14999999	1432	1.43
ChrC02	15000000	15999999	1533	1.53
ChrC02	16000000	16999999	3882	3.88
ChrC02	17000000	17999999	1945	1.95
ChrC02	18000000	18999999	1651	1.65
ChrC02	19000000	19999999	3601	3.6
ChrC02	20000000	20999999	2652	2.65
ChrC02	21000000	21999999	2440	2.44
ChrC02	22000000	22999999	3646	3.65
ChrC02	23000000	23999999	4116	4.12
ChrC02	24000000	24999999	3702	3.7
ChrC02	25000000	25999999	3067	3.07
ChrC02	26000000	26999999	4923	4.92
ChrC02	27000000	27999999	4918	4.92
ChrC02	28000000	28999999	3603	3.6
ChrC02	29000000	29999999	3338	3.34
ChrC02	30000000	30999999	3306	3.31
ChrC02	31000000	31999999	3013	3.01
ChrC02	32000000	32999999	2382	2.38
ChrC02	33000000	33999999	6256	6.26
ChrC02	34000000	34999999	5590	5.59
ChrC02	35000000	35999999	3256	3.26
ChrC02	36000000	36999999	3480	3.48
ChrC02	37000000	37999999	4783	4.78
ChrC02	38000000	38999999	5476	5.48
ChrC02	39000000	39999999	3267	3.27
ChrC02	40000000	40999999	4010	4.01
ChrC02	41000000	41999999	2838	2.84
ChrC02	42000000	42999999	3441	3.44
ChrC02	43000000	43999999	3351	3.35
ChrC02	44000000	44999999	3505	3.51
ChrC02	45000000	45999999	3605	3.61
ChrC02	46000000	46220000	4155	4.15
ChrC03	0	999999	4615	4.62
ChrC03	1000000	1999999	4344	4.34
ChrC03	2000000	2999999	3481	3.48
ChrC03	3000000	3999999	4332	4.33
ChrC03	4000000	4999999	4340	4.34
ChrC03	5000000	5999999	4851	4.85
ChrC03	6000000	6999999	4780	4.78
ChrC03	7000000	7999999	4136	4.14
ChrC03	8000000	8999999	3501	3.5
ChrC03	9000000	9999999	3924	3.92
ChrC03	10000000	10999999	5022	5.02
ChrC03	11000000	11999999	5408	5.41
ChrC03	12000000	12999999	4364	4.36
ChrC03	13000000	13999999	3930	3.93
ChrC03	14000000	14999999	3349	3.35
ChrC03	15000000	15999999	4394	4.39
ChrC03	16000000	16999999	4857	4.86
ChrC03	17000000	17999999	4975	4.98
ChrC03	18000000	18999999	4416	4.42
ChrC03	19000000	19999999	2862	2.86
ChrC03	20000000	20999999	4396	4.4
ChrC03	21000000	21999999	3934	3.93
ChrC03	22000000	22999999	2926	2.93
ChrC03	23000000	23999999	3209	3.21
ChrC03	24000000	24999999	1608	1.61
ChrC03	25000000	25999999	2791	2.79
ChrC03	26000000	26999999	5012	5.01
ChrC03	27000000	27999999	4847	4.85
ChrC03	28000000	28999999	3887	3.89
ChrC03	29000000	29999999	3965	3.97
ChrC03	30000000	30999999	3463	3.46
ChrC03	31000000	31999999	2187	2.19
ChrC03	32000000	32999999	3310	3.31
ChrC03	33000000	33999999	2301	2.3
ChrC03	34000000	34999999	2150	2.15
ChrC03	35000000	35999999	3876	3.88
ChrC03	36000000	36999999	926	0.93
ChrC03	37000000	37999999	959	0.96
ChrC03	38000000	38999999	1255	1.26
ChrC03	39000000	39999999	1438	1.44
ChrC03	40000000	40999999	1231	1.23
ChrC03	41000000	41999999	1291	1.29
ChrC03	42000000	42999999	1157	1.16
ChrC03	43000000	43999999	1551	1.55
ChrC03	44000000	44999999	1435	1.44
ChrC03	45000000	45999999	1499	1.5
ChrC03	46000000	46999999	2973	2.97
ChrC03	47000000	47999999	4292	4.29
ChrC03	48000000	48999999	4812	4.81
ChrC03	49000000	49999999	4466	4.47
ChrC03	50000000	50999999	4813	4.81
ChrC03	51000000	51999999	4312	4.31
ChrC03	52000000	52999999	3912	3.91
ChrC03	53000000	53999999	4632	4.63
ChrC03	54000000	54999999	3916	3.92
ChrC03	55000000	55999999	3231	3.23
ChrC03	56000000	56999999	2525	2.53
ChrC03	57000000	57999999	4354	4.35
ChrC03	58000000	58999999	4979	4.98
ChrC03	59000000	59999999	2934	2.93
ChrC03	60000000	60560000	2829	2.83
ChrC04	0	999999	3581	3.58
ChrC04	1000000	1999999	4284	4.28
ChrC04	2000000	2999999	3782	3.78
ChrC04	3000000	3999999	3668	3.67
ChrC04	4000000	4999999	4183	4.18
ChrC04	5000000	5999999	3884	3.88
ChrC04	6000000	6999999	4505	4.51
ChrC04	7000000	7999999	2795	2.8
ChrC04	8000000	8999999	3230	3.23
ChrC04	9000000	9999999	2281	2.28
ChrC04	10000000	10999999	2372	2.37
ChrC04	11000000	11999999	3959	3.96
ChrC04	12000000	12999999	2962	2.96
ChrC04	13000000	13999999	1687	1.69
ChrC04	14000000	14999999	6266	6.27
ChrC04	15000000	15999999	6154	6.15
ChrC04	16000000	16999999	7282	7.28
ChrC04	17000000	17999999	6441	6.44
ChrC04	18000000	18999999	5569	5.57
ChrC04	19000000	19999999	5218	5.22
ChrC04	20000000	20999999	4458	4.46
ChrC04	21000000	21999999	4066	4.07
ChrC04	22000000	22999999	4632	4.63
ChrC04	23000000	23999999	2827	2.83
ChrC04	24000000	24999999	1569	1.57
ChrC04	25000000	25999999	2254	2.25
ChrC04	26000000	26999999	1249	1.25
ChrC04	27000000	27999999	1055	1.06
ChrC04	28000000	28999999	3648	3.65
ChrC04	29000000	29999999	3853	3.85
ChrC04	30000000	30999999	4337	4.34
ChrC04	31000000	31999999	3437	3.44
ChrC04	32000000	32999999	4868	4.87
ChrC04	33000000	33999999	2255	2.26
ChrC04	34000000	34999999	5020	5.02
ChrC04	35000000	35999999	3261	3.26
ChrC04	36000000	36999999	4078	4.08
ChrC04	37000000	37999999	4416	4.42
ChrC04	38000000	38999999	2571	2.57
ChrC04	39000000	39999999	1947	1.95
ChrC04	40000000	40999999	2323	2.32
ChrC04	41000000	41999999	3119	3.12
ChrC04	42000000	42999999	2060	2.06
ChrC04	43000000	43999999	1767	1.77
ChrC04	44000000	44999999	2948	2.95
ChrC04	45000000	45999999	3018	3.02
ChrC04	46000000	46999999	3338	3.34
ChrC04	47000000	47999999	3397	3.4
ChrC04	48000000	48920000	2821	2.82
ChrC05	0	999999	2985	2.99
ChrC05	1000000	1999999	3830	3.83
ChrC05	2000000	2999999	3325	3.33
ChrC05	3000000	3999999	2856	2.86
ChrC05	4000000	4999999	2699	2.7
ChrC05	5000000	5999999	3011	3.01
ChrC05	6000000	6999999	3362	3.36
ChrC05	7000000	7999999	2123	2.12
ChrC05	8000000	8999999	4169	4.17
ChrC05	9000000	9999999	1416	1.42
ChrC05	10000000	10999999	4861	4.86
ChrC05	11000000	11999999	4457	4.46
ChrC05	12000000	12999999	5342	5.34
ChrC05	13000000	13999999	1446	1.45
ChrC05	14000000	14999999	1287	1.29
ChrC05	15000000	15999999	1318	1.32
ChrC05	16000000	16999999	915	0.92
ChrC05	17000000	17999999	1107	1.11
ChrC05	18000000	18999999	893	0.89
ChrC05	19000000	19999999	1637	1.64
ChrC05	20000000	20999999	3812	3.81
ChrC05	21000000	21999999	3316	3.32
ChrC05	22000000	22999999	2728	2.73
ChrC05	23000000	23999999	1791	1.79
ChrC05	24000000	24999999	2658	2.66
ChrC05	25000000	25999999	1867	1.87
ChrC05	26000000	26999999	1948	1.95
ChrC05	27000000	27999999	1077	1.08
ChrC05	28000000	28999999	1225	1.23
ChrC05	29000000	29999999	1618	1.62
ChrC05	30000000	30999999	4361	4.36
ChrC05	31000000	31999999	931	0.93
ChrC05	32000000	32999999	1276	1.28
ChrC05	33000000	33999999	1471	1.47
ChrC05	34000000	34999999	1267	1.27
ChrC05	35000000	35999999	1983	1.98
ChrC05	36000000	36999999	2440	2.44
ChrC05	37000000	37999999	3989	3.99
ChrC05	38000000	38999999	1746	1.75
ChrC05	39000000	39999999	1876	1.88
ChrC05	40000000	40999999	3444	3.44
ChrC05	41000000	41999999	3586	3.59
ChrC05	42000000	42999999	2918	2.92
ChrC05	43000000	43180000	4167	4.17
ChrC06	0	999999	2339	2.34
ChrC06	1000000	1999999	4094	4.09
ChrC06	2000000	2999999	4527	4.53
ChrC06	3000000	3999999	3955	3.96
ChrC06	4000000	4999999	4164	4.16
ChrC06	5000000	5999999	4072	4.07
ChrC06	6000000	6999999	3625	3.63
ChrC06	7000000	7999999	2006	2.01
ChrC06	8000000	8999999	1599	1.6
ChrC06	9000000	9999999	2990	2.99
ChrC06	10000000	10999999	3540	3.54
ChrC06	11000000	11999999	5692	5.69
ChrC06	12000000	12999999	4816	4.82
ChrC06	13000000	13999999	3678	3.68
ChrC06	14000000	14999999	3233	3.23
ChrC06	15000000	15999999	2871	2.87
ChrC06	16000000	16999999	1181	1.18
ChrC06	17000000	17999999	2984	2.98
ChrC06	18000000	18999999	4741	4.74
ChrC06	19000000	19999999	2008	2.01
ChrC06	20000000	20999999	2358	2.36
ChrC06	21000000	21999999	2569	2.57
ChrC06	22000000	22999999	3014	3.01
ChrC06	23000000	23999999	2155	2.16
ChrC06	24000000	24999999	2686	2.69
ChrC06	25000000	25999999	2669	2.67
ChrC06	26000000	26999999	3779	3.78
ChrC06	27000000	27999999	3691	3.69
ChrC06	28000000	28999999	3075	3.08
ChrC06	29000000	29999999	3575	3.58
ChrC06	30000000	30999999	3606	3.61
ChrC06	31000000	31999999	2909	2.91
ChrC06	32000000	32999999	4169	4.17
ChrC06	33000000	33999999	3691	3.69
ChrC06	34000000	34999999	4437	4.44
ChrC06	35000000	35999999	4243	4.24
ChrC06	36000000	36999999	2339	2.34
ChrC06	37000000	37220000	4486	4.49
ChrC07	0	999999	1451	1.45
ChrC07	1000000	1999999	1181	1.18
ChrC07	2000000	2999999	1156	1.16
ChrC07	3000000	3999999	972	0.97
ChrC07	4000000	4999999	869	0.87
ChrC07	5000000	5999999	6441	6.44
ChrC07	6000000	6999999	5702	5.7
ChrC07	7000000	7999999	5855	5.86
ChrC07	8000000	8999999	5037	5.04
ChrC07	9000000	9999999	4492	4.49
ChrC07	10000000	10999999	5271	5.27
ChrC07	11000000	11999999	3860	3.86
ChrC07	12000000	12999999	1077	1.08
ChrC07	13000000	13999999	2781	2.78
ChrC07	14000000	14999999	1523	1.52
ChrC07	15000000	15999999	1181	1.18
ChrC07	16000000	16999999	968	0.97
ChrC07	17000000	17999999	1596	1.6
ChrC07	18000000	18999999	3396	3.4
ChrC07	19000000	19999999	2509	2.51
ChrC07	20000000	20999999	1584	1.58
ChrC07	21000000	21999999	3774	3.77
ChrC07	22000000	22999999	3003	3
ChrC07	23000000	23999999	2906	2.91
ChrC07	24000000	24999999	749	0.75
ChrC07	25000000	25999999	1714	1.71
ChrC07	26000000	26999999	2503	2.5
ChrC07	27000000	27999999	3318	3.32
ChrC07	28000000	28999999	3580	3.58
ChrC07	29000000	29999999	3578	3.58
ChrC07	30000000	30999999	2233	2.23
ChrC07	31000000	31999999	3319	3.32
ChrC07	32000000	32999999	4516	4.52
ChrC07	33000000	33999999	3858	3.86
ChrC07	34000000	34999999	3372	3.37
ChrC07	35000000	35999999	3232	3.23
ChrC07	36000000	36999999	4105	4.11
ChrC07	37000000	37999999	4302	4.3
ChrC07	38000000	38999999	5240	5.24
ChrC07	39000000	39999999	5464	5.46
ChrC07	40000000	40999999	5452	5.45
ChrC07	41000000	41999999	4328	4.33
ChrC07	42000000	42999999	3283	3.28
ChrC07	43000000	43999999	2195	2.2
ChrC07	44000000	44750000	1677	1.68
ChrC08	0	999999	998	1
ChrC08	1000000	1999999	2808	2.81
ChrC08	2000000	2999999	5176	5.18
ChrC08	3000000	3999999	4192	4.19
ChrC08	4000000	4999999	5047	5.05
ChrC08	5000000	5999999	7113	7.11
ChrC08	6000000	6999999	3454	3.45
ChrC08	7000000	7999999	2978	2.98
ChrC08	8000000	8999999	1599	1.6
ChrC08	9000000	9999999	2591	2.59
ChrC08	10000000	10999999	4411	4.41
ChrC08	11000000	11999999	1818	1.82
ChrC08	12000000	12999999	3250	3.25
ChrC08	13000000	13999999	3584	3.58
ChrC08	14000000	14999999	2229	2.23
ChrC08	15000000	15999999	1417	1.42
ChrC08	16000000	16999999	2236	2.24
ChrC08	17000000	17999999	1310	1.31
ChrC08	18000000	18999999	1355	1.36
ChrC08	19000000	19999999	2315	2.32
ChrC08	20000000	20999999	1767	1.77
ChrC08	21000000	21999999	1597	1.6
ChrC08	22000000	22999999	1026	1.03
ChrC08	23000000	23999999	2694	2.69
ChrC08	24000000	24999999	2679	2.68
ChrC08	25000000	25999999	3747	3.75
ChrC08	26000000	26999999	3731	3.73
ChrC08	27000000	27999999	5073	5.07
ChrC08	28000000	28999999	4209	4.21
ChrC08	29000000	29999999	3925	3.93
ChrC08	30000000	30999999	2170	2.17
ChrC08	31000000	31999999	5461	5.46
ChrC08	32000000	32999999	4578	4.58
ChrC08	33000000	33999999	4927	4.93
ChrC08	34000000	34999999	5324	5.32
ChrC08	35000000	35999999	5021	5.02
ChrC08	36000000	36999999	4263	4.26
ChrC08	37000000	37999999	3066	3.07
ChrC08	38000000	38470000	3032	3.03
ChrC09	0	999999	2615	2.62
ChrC09	1000000	1999999	4380	4.38
ChrC09	2000000	2999999	4911	4.91
ChrC09	3000000	3999999	2884	2.88
ChrC09	4000000	4999999	2650	2.65
ChrC09	5000000	5999999	1937	1.94
ChrC09	6000000	6999999	2936	2.94
ChrC09	7000000	7999999	3453	3.45
ChrC09	8000000	8999999	2487	2.49
ChrC09	9000000	9999999	1450	1.45
ChrC09	10000000	10999999	3228	3.23
ChrC09	11000000	11999999	1938	1.94
ChrC09	12000000	12999999	2270	2.27
ChrC09	13000000	13999999	3772	3.77
ChrC09	14000000	14999999	4716	4.72
ChrC09	15000000	15999999	4426	4.43
ChrC09	16000000	16999999	3852	3.85
ChrC09	17000000	17999999	3453	3.45
ChrC09	18000000	18999999	2879	2.88
ChrC09	19000000	19999999	2320	2.32
ChrC09	20000000	20999999	830	0.83
ChrC09	21000000	21999999	2716	2.72
ChrC09	22000000	22999999	1416	1.42
ChrC09	23000000	23999999	1480	1.48
ChrC09	24000000	24999999	834	0.83
ChrC09	25000000	25999999	1125	1.13
ChrC09	26000000	26999999	915	0.92
ChrC09	27000000	27999999	804	0.8
ChrC09	28000000	28999999	858	0.86
ChrC09	29000000	29999999	685	0.69
ChrC09	30000000	30999999	740	0.74
ChrC09	31000000	31999999	2750	2.75
ChrC09	32000000	32999999	6028	6.03
ChrC09	33000000	33999999	1933	1.93
ChrC09	34000000	34999999	1601	1.6
ChrC09	35000000	35999999	3460	3.46
ChrC09	36000000	36999999	2110	2.11
ChrC09	37000000	37999999	2150	2.15
ChrC09	38000000	38999999	1196	1.2
ChrC09	39000000	39999999	2985	2.99
ChrC09	40000000	40999999	2591	2.59
ChrC09	41000000	41999999	4689	4.69
ChrC09	42000000	42999999	1967	1.97
ChrC09	43000000	43999999	3238	3.24
ChrC09	44000000	44999999	1400	1.4
ChrC09	45000000	45999999	2545	2.55
ChrC09	46000000	46999999	2248	2.25
ChrC09	47000000	47999999	2735	2.74
ChrC09	48000000	48500000	3346	3.35
ChrAnn	0	999999	3887	3.89
ChrAnn	1000000	1999999	3517	3.52
ChrAnn	2000000	2999999	3653	3.65
ChrAnn	3000000	3999999	1993	1.99
ChrAnn	4000000	4999999	2285	2.29
ChrAnn	5000000	5999999	2916	2.92
ChrAnn	6000000	6999999	4065	4.07
ChrAnn	7000000	7999999	3105	3.11
ChrAnn	8000000	8999999	2512	2.51
ChrAnn	9000000	9999999	3195	3.2
ChrAnn	10000000	10999999	2193	2.19
ChrAnn	11000000	11999999	2727	2.73
ChrAnn	12000000	12999999	3644	3.64
ChrAnn	13000000	13999999	2907	2.91
ChrAnn	14000000	14999999	3395	3.4
ChrAnn	15000000	15999999	3407	3.41
ChrAnn	16000000	16999999	3477	3.48
ChrAnn	17000000	17999999	3398	3.4
ChrAnn	18000000	18999999	3024	3.02
ChrAnn	19000000	19999999	2589	2.59
ChrAnn	20000000	20999999	2632	2.63
ChrAnn	21000000	21999999	2715	2.72
ChrAnn	22000000	22999999	2526	2.53
ChrAnn	23000000	23999999	2878	2.88
ChrAnn	24000000	24999999	2591	2.59
ChrAnn	25000000	25999999	2716	2.72
ChrAnn	26000000	26999999	2938	2.94
ChrAnn	27000000	27999999	2903	2.9
ChrAnn	28000000	28999999	2637	2.64
ChrAnn	29000000	29999999	3229	3.23
ChrAnn	30000000	30999999	3663	3.66
ChrAnn	31000000	31999999	3455	3.46
ChrAnn	32000000	32999999	3400	3.4
ChrAnn	33000000	33999999	3296	3.3
ChrAnn	34000000	34999999	3136	3.14
ChrAnn	35000000	35999999	3119	3.12
ChrAnn	36000000	36999999	3292	3.29
ChrAnn	37000000	37999999	2999	3
ChrAnn	38000000	38999999	3350	3.35
ChrAnn	39000000	39999999	3087	3.09
ChrAnn	40000000	40999999	3058	3.06
ChrAnn	41000000	41999999	3125	3.13
ChrAnn	42000000	42999999	3135	3.14
ChrAnn	43000000	43999999	2782	2.78
ChrAnn	44000000	44999999	2962	2.96
ChrAnn	45000000	45999999	2864	2.86
ChrAnn	46000000	46999999	2885	2.89
ChrAnn	47000000	47999999	3099	3.1
ChrAnn	48000000	48650000	2968	2.97
ChrCnn	0	999999	4261	4.26
ChrCnn	1000000	1999999	2639	2.64
ChrCnn	2000000	2999999	3101	3.1
ChrCnn	3000000	3999999	5556	5.56
ChrCnn	4000000	4999999	1335	1.34
ChrCnn	5000000	5999999	1880	1.88
ChrCnn	6000000	6999999	1010	1.01
ChrCnn	7000000	7999999	2885	2.89
ChrCnn	8000000	8999999	3529	3.53
ChrCnn	9000000	9999999	2257	2.26
ChrCnn	10000000	10999999	2409	2.41
ChrCnn	11000000	11999999	1393	1.39
ChrCnn	12000000	12999999	2368	2.37
ChrCnn	13000000	13999999	2808	2.81
ChrCnn	14000000	14999999	1592	1.59
ChrCnn	15000000	15999999	3321	3.32
ChrCnn	16000000	16999999	2826	2.83
ChrCnn	17000000	17999999	3867	3.87
ChrCnn	18000000	18999999	3262	3.26
ChrCnn	19000000	19999999	1561	1.56
ChrCnn	20000000	20999999	2961	2.96
ChrCnn	21000000	21999999	3086	3.09
ChrCnn	22000000	22999999	2846	2.85
ChrCnn	23000000	23999999	2536	2.54
ChrCnn	24000000	24999999	2316	2.32
ChrCnn	25000000	25999999	2345	2.35
ChrCnn	26000000	26999999	3742	3.74
ChrCnn	27000000	27999999	3282	3.28
ChrCnn	28000000	28999999	2823	2.82
ChrCnn	29000000	29999999	2949	2.95
ChrCnn	30000000	30999999	3395	3.4
ChrCnn	31000000	31999999	2969	2.97
ChrCnn	32000000	32999999	1774	1.77
ChrCnn	33000000	33999999	2582	2.58
ChrCnn	34000000	34999999	3615	3.62
ChrCnn	35000000	35999999	3523	3.52
ChrCnn	36000000	36999999	2435	2.44
ChrCnn	37000000	37999999	2818	2.82
ChrCnn	38000000	38999999	3067	3.07
ChrCnn	39000000	39999999	1904	1.9
ChrCnn	40000000	40999999	3211	3.21
ChrCnn	41000000	41999999	4162	4.16
ChrCnn	42000000	42999999	2489	2.49
ChrCnn	43000000	43999999	3278	3.28
ChrCnn	44000000	44999999	2614	2.61
ChrCnn	45000000	45999999	2981	2.98
ChrCnn	46000000	46999999	2905	2.91
ChrCnn	47000000	47999999	3038	3.04
ChrCnn	48000000	48999999	2518	2.52
ChrCnn	49000000	49999999	2830	2.83
ChrCnn	50000000	50999999	3042	3.04
ChrCnn	51000000	51999999	3197	3.2
ChrCnn	52000000	52999999	2999	3
ChrCnn	53000000	53999999	2703	2.7
ChrCnn	54000000	54999999	2705	2.71
ChrCnn	55000000	55999999	2814	2.81
ChrCnn	56000000	56999999	3002	3
ChrCnn	57000000	57999999	3415	3.42
ChrCnn	58000000	58999999	3082	3.08
ChrCnn	59000000	59999999	3811	3.81
ChrCnn	60000000	60999999	2851	2.85
ChrCnn	61000000	61999999	3056	3.06
ChrCnn	62000000	62999999	2945	2.95
ChrCnn	63000000	63999999	3078	3.08
ChrCnn	64000000	64999999	3243	3.24
ChrCnn	65000000	65999999	2830	2.83
ChrCnn	66000000	66999999	2967	2.97
ChrCnn	67000000	67999999	3029	3.03
ChrCnn	68000000	68999999	2985	2.99
ChrCnn	69000000	69999999	2858	2.86
ChrCnn	70000000	70999999	2961	2.96
ChrCnn	71000000	71999999	3003	3
ChrCnn	72000000	72999999	2871	2.87
ChrCnn	73000000	73999999	3024	3.02
ChrCnn	74000000	74999999	3300	3.3
ChrCnn	75000000	75999999	2695	2.7
ChrCnn	76000000	76999999	3248	3.25
ChrCnn	77000000	77999999	2703	2.7
ChrCnn	78000000	78999999	2971	2.97
ChrCnn	79000000	79999999	2780	2.78
ChrCnn	80000000	80670000	2664	2.66
